# Supplementary material for: A genomic history of the North Pontic Region from the Neolithic to the Bronze Age
Source: Nature. Author manuscript; Available in PMC 2025 Mar 15. (PMC11909631; doi:10.1038/s41586-024-08372-2)
Supplement: Online Tables [file NIHMS2057029-supplement-Online_Tables.xlsx]

## Sheet: OnlineTable1(new.indivs)
Online Table 1. Ancient individuals with newly reported whole genome data
Genetic ID	Master ID	Skeletal code	Skeletal element	How data from individual was used in this study	Type of newly published data	Archaeologists/anthropologist stewards associated with newly reported samples who are co-authors or who are thanked in the Acknowledments	Method for Determining Date; unless otherwise specified, calibrations use 95.4% intervals from OxCal v4.4.2 Bronk Ramsey (2009); r5; Atmospheric data from Reimer et al (2020)	Date mean in BP in years before 1950 CE [OxCal mu for a direct radiocarbon date, and average of range for a contextual date]	Date standard deviation in BP [OxCal sigma for a direct radiocarbon date, and standard deviation of the uniform distribution between the two bounds for a contextual date]	Full Date One of two formats. (Format 1) 95.4% CI calibrated radiocarbon age (Conventional Radiocarbon Age BP, Lab number) e.g. 2624-2350 calBCE (3990±40 BP, Ua-35016). (Format 2) Archaeological context range, e.g. 2500-1700 BCE	Age at death, Morphological sex from physical anthropology	Group ID	Group ID for analysis (sometimes different from Group ID)	Locality	Political Entity	Lat.	Long.	Data source	No. Libraries in this merge	No. newly reported libraries in this merge	Mean coverage on 1.15M autosomal targets (if no off-target entry not up-to-date)	SNPs hit on 1240k autosomal targets	Molecular Sex	Family ID and position within family among newly reported individuals	Sum total of ROH segments >4 cM	Sum total of ROH segments >20cM	mtDNA coverage	mtDNA haplogroup if >2x	Y haplogroup in terminal mutation notation automatically called based on Yfull with the software described in Lazaridis et al. Science 2022	Y haplogroup in ISOGG v15.73 notation automatically called based on Yfull with the software described in Lazaridis et al. Science 2022	mtDNA match to consensus if >2x	Damage rate in first nucleotide on sequences overlapping 1240k targets	Sex ratio [Y/(Y+X) counts]	ANGSD MOM 95% CI truncated at 0 (only if male and >=200 SNPs)	hapConX 95% CI truncated at 0 (only if male and >=2000 SNPs covered on X chromosome)	Library type (minus=no.damage.correction, half=damage.retained.at.last.position, plus=damage.fully.corrected, ds=double.stranded.library.preparation, ss=single.stranded.library.preparation)	Libraries included in data merge	Newly published libraries	Previously published libraries from the same physical ancient DNA powder/extract for which new data are reported here	ASSESSMENT	ASSESSMENT WARNINGS: X contamination interval is listed if lower bound is >0.005 for either ANGSD or hapConX, "QUESTIONABLE" if lower bound is 0.01-0.02 for hapConX (or ANGSD if no hapConX computation), "QUESTIONABLE_CRITICAL" or "FAIL" if lower bound is >0.02 for hapConX (or ANGSD if no hapConX computation)| mtcontam confidence interval is listed if coverage >2 and upper bound is <0.98, "QUESTIO…
I13071	I13071	BLV1 (Bilshivtsi, ind. 1)	bone	used in whole-genome analysis	First genome-wide ancient DNA data from this individual	Nikitin, Alexey G.; Tkachuk, Taras	Direct: IntCal20; R_combine	4090	54	2271-2039 calBCE (3741±20 BP) (R_Combine: (3770±30, Beta-446187), (3720±25, PSUAMS-7848)]	50-60 yrs	Ukraine_MBA_Catacomb_o1	Ukraine_MBA_Catacomb_o1	Bil'shivtsi (Ivano-Frankivsk Oblast, Ivano-Frankivsk District, Bilshivtsi municipality)	Ukraine	49.18	24.75	1240k	1	1	0.0308411	31872	F	n/a (no relatives detected)	n/a (<300K SNPs)	n/a (<300K SNPs)	12.14	T2c1d1a	n/a (female)	n/a (female)	[0.946,0.985]	0.093	0.007	n/a (female)	n/a (female)	ds.half	S13071.E1.L1	S13071.E1.L1	..	PASS	..
I17973	I17973	Br/K1/B21/S1 (Kurgan1 Burial21 Skeleton1) | Br/K1/B21/S1 Sample 1 (Kurgan1 Burial21 Skeleton1) | Br/K1/B21/S1 Sample 2 (Kurgan1 Burial21 Skeleton1)	tooth	used in whole-genome analysis	First genome-wide ancient DNA data from this individual	Shephard, Henry M.; Nikitin, Alexey G.	Direct: IntCal20; R_combine	5157	72	3354-3103 calBC (4516±13 BP) [R_combine: (4530±20 BP, PSUAMS-8723), (4520±25 BP, PSUAMS-8310), (4500±20 BP, PSUAMS-8722)]	..	Moldova_Late_EN_Khadzhider_Gordinesti_Zhivotilovka_oCaucasus	Zhivotilovka_I17973	Bursuceni (Sîngerei District)	Moldova	47.4885	28.0186	1240k	3	3	5.30977	866558	M	n/a (no relatives detected)	5.6276	0	190.024	U1a1a	J2b2b2~	J-Z42942	..	..	0.447698	[0.0055,0.0098]	[0.005,0.007]	ds.half,ss.USER,ss.USER	S17973.Y1.E1.L1,S20193.Y1.E1.L1,S20194.Y1.E1.L1	S17973.Y1.E1.L1,S20193.Y1.E1.L1,S20194.Y1.E1.L1	..	PASS	ANGSD=[0.0055,0.0098], hapConX=[0.005,0.007]
I17974	I17974	Br/K1/B21/S2 (Kurgan1 Burial21 Skeleton2) | Br/K1/B21/S3 (Kurgan1 Burial21 Skeleton3)	bone	used in whole-genome analysis	First genome-wide ancient DNA data from this individual	Shephard, Henry M.; Nikitin, Alexey G.	Direct: IntCal20	5160	86	3334-3030 calBCE (4470±20 BP, PSUAMS-8724)	..	Moldova_Late_EN_Khadzhider_Gordinesti_Zhivotilovka_oCaucasus	Zhivotilovka_I17974	Bursuceni (Sîngerei District)	Moldova	47.4885	28.0186	1240k,Twist1.4M	4	4	1.88353	829819	F	n/a (no relatives detected)	0	0	37.0593	U5a1g1	n/a (female)	n/a (female)	[0.94,0.974]	0.17	0.011	n/a (female)	n/a (female)	ds.half,ds.half,ds.half,ss.USER	S20195.Y2.E2.L1,S20195.Y2.E1.L1,S17974.Y1.E1.L1,S20195.Y1.E1.L1	S20195.Y2.E2.L1,S20195.Y2.E1.L1,S17974.Y1.E1.L1,S20195.Y1.E1.L1	..	PASS	mtcontam=[0.94,0.974]
I20067	I20067	CiK4.3 (Cioburciu, kurgan 4, burial 3)	tooth	not used in whole-genome analysis due to low coverage	First genome-wide ancient DNA data from this individual	Shephard, Henry M.	Context: Archaeological	4850	231	3300-2500 BCE	..	Moldova_EBA_Yamnaya_contam_lc	Moldova_EBA_Yamnaya_contam_lc	Cioburciu (Ștefan Vodă District)	Moldova	46.599	29.722	1240k	1	1	0.00800425	7829	M	n/a (no relatives detected)	n/a (<300K SNPs)	n/a (<300K SNPs)	2.689	I4	..	..	[0.449,0.767]	0.364	0.433	n/a (2 SNPs)	n/a (<2000 X SNPs)	ss.USER	S20067.Y1.E1.L1	S20067.Y1.E1.L1	..	CRITICAL	mtcontam=[0.449,0.767]
I20068	I20068	CoK1.6 (Cotiujeni, kurgan 1, burial 6)	tooth	used in whole-genome analysis	First genome-wide ancient DNA data from this individual	Shephard, Henry M.; Nikitin, Alexey G.; Dergachev, Valentin; Sirbu, Ghenadie	Direct: IntCal20	4721	61	2881-2671 calBCE (4175±20 BP, PSUAMS-10740)	..	Moldova_EBA_Yamnaya	Moldova_EBA_Yamnaya	Cotiujeni (Briceni District)	Moldova	48.3461	26.9381	1240k	1	1	0.395466	318608	M	n/a (no relatives detected)	19.996	0	55.77	H13a2b2a	R1b1a1b1b	R-M12149	[0.985,0.998]	0.31	0.417	[0.000,0.025]	[0.005,0.02]	ss.USER	S20068.Y1.E1.L1	S20068.Y1.E1.L1	..	PASS	hapConX=[0.005,0.02]
I20196	I20196	Kr/K9/B9/S2 (Kurgan 9 Burial 9 Skeleton 2)	petrous	used in whole-genome analysis	First genome-wide ancient DNA data from this individual	Shephard, Henry M.	Direct: IntCal20	5165	76	3352-3101 calBCE (4510±25 BP, PSUAMS-8835)	..	Moldova_Eneolithic_oCaucasus	Moldova_Eneolithic_oCaucasus	Crasnaia Gorka (Transnistria, left bank of the Lower Dniester, Grigoriopol District, Crasnoe)	Moldova	47.1314	29.3197	1240k,Twist1.4M	4	4	1.77295	778183	F	I20196 and I17977 have a 1d relationship	16.7915	0	34.6326	J1b1a1	n/a (female)	n/a (female)	[0.941,0.973]	0.164	0.01	n/a (female)	n/a (female)	ss.USER,ds.half,ds.half,ds.half	S20196.Y1.E1.L1,S20196.Y2.E1.L1,S20196.Y2.E2.L1,S20196.Y2.E3.L1	S20196.Y1.E1.L1,S20196.Y2.E1.L1,S20196.Y2.E2.L1,S20196.Y2.E3.L1	..	PASS	mtcontam=[0.941,0.973]
I17977	I17977	Kr/K9/B9/S2 (Crasnoe Kurgan 9 Burial 9 Skeleton 2)	bone (long bone)	not used in whole-genome analysis due to low coverage	First genome-wide ancient DNA data from this individual	Shephard, Henry; Nikitin, Alexey; Yarovoi, Yevgeni; Sinika,Vitalii	Context: Family of I20196, date based on co-buried I20196 – 1st degree kin	5175	101	3352-3101 calBCE	..	Moldova_Eneolithic_1d.rel.I20196_lc	Moldova_Crasnoe_Eneolithic_1d.rel.I20196_lc	Crasnoe (Crasnaia Gorka, Grigoriopol district)	Moldova	47.1314	29.3197	1240k	1	1	0.003214	5963	F	I20196 and I17977 have a 1d relationship	n/a (<300K SNPs)	n/a (<300K SNPs)	1.795	n/a (<2x)	n/a (female)	n/a (female)	n/a (<2x)	0.075	0.0295359	n/a (female)	n/a (female)	ds.half	S17977.Y1.E1.L1	S17977.Y1.E1.L1	..	PASS	..
I20069	I20069	DIIGB301 (Dănceni II Ground Burial Grave 301)	tooth	used in whole-genome analysis	First genome-wide ancient DNA data from this individual	Shephard, Henry M.; Nikitin, Alexey G.; Dergachev, Valentin; Sirbu, Ghenadie	Direct: IntCal20	5058	100	3323-2935 calBCE (4435±20 BP, PSUAMS-8832)	..	Moldova_Eneolithic_Trypillia	Trypillia	Dănceni (Ialoveni District)	Moldova	46.9632	28.7085	1240k	1	1	1.5323	668855	M	n/a (no relatives detected)	0	0	100.8	H	I2a1b1a2a2a	I-L699	[0.973,0.994]	0.197	0.425	[0.002,0.010]	[0,0.004]	ss.USER	S20069.Y1.E1.L1	S20069.Y1.E1.L1	..	PASS	..
I27282	I27282	Der15 (Deriivka-2, Burial 8)	tooth (molar)	used in whole-genome analysis	First genome-wide ancient DNA data from this individual	Nikitin, Alexey G.	Direct: IntCal20	6121	75	4322-4052 calBCE (5345±30 BP, PSUAMS-10370)	..	Ukraine_Eneolithic_SeredniiStih	SSmed	Deriivka (Kirovohrad Oblast, Oleksandriia District, Onufriivka municipality)	Ukraine	48.9142	33.7649	1240k,Twist1.4M	3	3	0.728461	518640	M	n/a (no relatives detected)	n/a (<300K SNPs)	n/a (<300K SNPs)	54.17	U4b1a	I2a1b1a2a2a	I-L699	[0.975,0.992]	0.169	0.382	[0.002,0.024]	[0.004,0.013]	ds.half,ds.half,ds.half	S27282.Y1.E1.L1,S27282.Y1.E2.L1,S27282.Y1.E3.L1	S27282.Y1.E1.L1,S27282.Y1.E2.L1,S27282.Y1.E3.L1	..	PASS	..
I28319	I28319	Der16 (Deriivka-2, Burial 5)	bone	used in whole-genome analysis	First genome-wide ancient DNA data from this individual	Nikitin, Alexey G.	Direct: IntCal20	6150	105	4435-3987 calBCE (5380±90 BP, OxA-5032)	female	Ukraine_Eneolithic_SeredniiStih	SSmed	Deriivka (Kirovohrad Oblast, Oleksandriia District, Onufriivka municipality)	Ukraine	48.9142	33.7649	1240k,Twist1.4M	4	4	0.0630102	59704	F	n/a (no relatives detected)	n/a (<300K SNPs)	n/a (<300K SNPs)	15.617	T2a1b	n/a (female)	n/a (female)	[0.92,0.966]	0.089	0.017	n/a (female)	n/a (female)	ds.half,ds.half,ds.half,ds.half	S28319.Y1.E1.L1,S28319.Y1.E2.L1,S28319.Y1.E3.L1,S28319.Y1.E4.L1	S28319.Y1.E1.L1,S28319.Y1.E2.L1,S28319.Y1.E3.L1,S28319.Y1.E4.L1	..	PASS	mtcontam=[0.92,0.966]
I27283	I27283	Der41 (Deriivka-2, 1965, burial 11)	tooth	used in whole-genome analysis	First genome-wide ancient DNA data from this individual	Nikitin, Alexey G.; Potekhina, Inna; Lillie, Malcolm C.	Direct: IntCal20	6301	42	4444-4262 calBCE (5500±30 BP, PSUAMS-10371)	..	Ukraine_Eneolithic_SeredniiStih	SSmed	Deriivka-2 (Kirovohrad Oblast, Oleksandriia District, Onufriivka municipality)	Ukraine	48.9142	33.7649	1240k	1	1	0.264656	234755	M	n/a (no relatives detected)	n/a (<300K SNPs)	n/a (<300K SNPs)	32.89	U4c	I2a1b1a2a2a	I-L699	[0.959,0.985]	0.186	0.407	n/a (132 SNPs)	[0,0.009]	ds.half	S27283.Y1.E1.L1	S27283.Y1.E1.L1	..	PASS	..
I12621	I12621	DBN1.9 (Dubynovе, kurgan 1, burial 9)	tooth	not used in whole-genome analysis due to low coverage	First genome-wide ancient DNA data from this individual	Nikitin, Alexey G.; Ivanova, Svitlana	Direct: IntCal20	4440	61	2575-2348 calBCE (3970±35 BP, PSUAMS-7791)	..	Ukraine_EBA_Catacomb_contam_lc	Ukraine_EBA_Catacomb_contam_lc	Dubynovе (Odesa Oblast, Podilsk District, Savran municipality)	Ukraine	48.13	30.28	1240k	1	1	0.00955904	9788	M	n/a (no relatives detected)	n/a (<300K SNPs)	n/a (<300K SNPs)	2.564	U5b	..	..	[0.535,0.810]	0.274	0.404	n/a (not computed)	n/a (<2000 X SNPs)	ds.half	S12621.Y1.E1.L1	S12621.Y1.E1.L1	..	CRITICAL	mtcontam=[0.535,0.81]
I12840	I12840	DBN1.10 (Dubynovе, kugran 1, burial 10)	tooth	used in whole-genome analysis	First genome-wide ancient DNA data from this individual	Nikitin, Alexey G.; Ivanova, Svitlana	Direct: IntCal20	4233	68	2453-2148 calBCE (3830±30 BP, PSUAMS-7805)	..	Ukraine_EBA_Catacomb	Ukraine_EBA_Catacomb	Dubynovе (Odesa Oblast, Podilsk District, Savran municipality)	Ukraine	48.13	30.28	1240k	1	1	0.267015	245377	F	n/a (no relatives detected)	n/a (<300K SNPs)	n/a (<300K SNPs)	86.21	H2b	n/a (female)	n/a (female)	[0.988,0.999]	0.091	0.008	n/a (female)	n/a (female)	ds.half	S12840.Y1.E1.L1	S12840.Y1.E1.L1	..	PASS	..
I1456	I1456	DUR1 ((flat) grave 15)	bone (long bone)	used in whole-genome analysis	First genome-wide ancient DNA data from this individual	Burger, Joachim; Kaiser, Elke	Context: Archaeological	5200	144	3500-3000 BCE	..	Bulgaria_C_ProtoYamnaya	Bulgaria_C_ProtoYamnaya	Durankulak (province Dobrich, municipality Shabla)	Bulgaria	43.6933	28.5267	1240k	1	1	0.551549	408280	M	n/a (no relatives detected)	19.0995	0	192	U5a2a	R1a1a1	R-M417	[0.994,1.000]	0.078	0.421	[0.004,0.04]	[0.004,0.014]	ds.half	S1456.E1.L1	S1456.E1.L1	..	PASS	..
I20072	I20072	GK2.6 (Giurgiuleşti Kurgan 2 Burial 6)	bone	used in whole-genome analysis	First genome-wide ancient DNA data from this individual	Shephard, Henry M.; Nikitin, Alexey G.; Dergachev, Valentin; Sirbu, Ghenadie	Direct: IntCal20, Ignore inconsistent non-AMS date of (5560±80 BP, Кі-7037), p=0.002 by a chi-square test	6168	78	4330-4058 calBCE (5370±26 BP, MAMS-23175)	..	Moldova_Suvorovo_Skelya_SeredniiStih_II_Cernavoda	Moldova_Eneolithic_Suvorove	Giurgiuleşti (Cahul District)	Moldova	45.4956	28.2211	1240k,Twist1.4M	6	6	0.041649	42464	M	n/a (no relatives detected)	n/a (<300K SNPs)	n/a (<300K SNPs)	6.67168	H13	Q1a2	Q-M25	[0.846,0.952]	0.066	0.315	n/a (6 SNPs)	n/a (<2000 X SNPs)	ss.USER,ds.half,ds.half,ds.half,ds.half,ds.half	S20072.Y1.E1.L1,S20072.Y1.E10.L1,S20072.Y1.E11.L1,S20072.Y1.E12.L1,S20072.Y1.E2.L1,S20072.Y1.E3.L1	S20072.Y1.E1.L1,S20072.Y1.E10.L1,S20072.Y1.E11.L1,S20072.Y1.E12.L1,S20072.Y1.E2.L1,S20072.Y1.E3.L1	..	QUESTIONABLE	mtcontam=[0.846,0.952], sexratio=0.315, damage.ss.USER=0.066
I20073	I20073	Giurgiuleşti Kurgan 2 Burial 11 (GK2.11)	bone (long bone)	not used in whole-genome analysis due to low coverage	First genome-wide ancient DNA data from this individual	Shephard, Henry M.; Nikitin, Alexey G.; Dergachev, Valentin; Sirbu, Ghenadie	Direct: IntCal20, Ignore inconsistent non-AMS date of (5560±80 BP, Кі-7037), p=0.002 by a chi-square test	6353	33	4484-4346 calBCE (5571±32 BP, MAMS-28088)	..	Moldova_Suvorovo_Skelya_SeredniiStih_II_Cernavoda_lc	Giurgiuleşti_lc	Giurgiuleşti (Cahul District)	Moldova	45.4956	28.2211	1240k	1	1	0.0102647	10655	M	n/a (no relatives detected)	n/a (<300K SNPs)	n/a (<300K SNPs)	1.326	n/a (<2x)	CF	CF	n/a (<2x)	0.323	0.436	n/a (2 SNPs)	n/a (<2000 X SNPs)	ss.USER	S20073.Y1.E1.L1	S20073.Y1.E1.L1	..	PASS	..
I12507	I12507	Glinoe DOT K1B9 (Kurgan 1 Burial 9)	tooth (molar)	used in whole-genome analysis	First genome-wide ancient DNA data from this individual	Łukasik, Sylwia; Krenz-Niedbała Marta; Shephard, Henry M.	Direct: IntCal20	4846	11	2914-2882 calBCE (4275±20 BP, PSUAMS-10777)	35-50 yrs	Moldova_EBA_Yamnaya	Moldova_EBA_Yamnaya	Glinoe DOT (Transnistria, Slobozia District, Slobodzeya)	Moldova	46.6797	29.8099	1240k	1	1	1.49386	736622	F	n/a (no relatives detected)	18.6564	0	200.5	U5a1a1	n/a (female)	n/a (female)	[0.988,0.999]	0.167	0.009	n/a (female)	n/a (female)	ds.half	S12507.E1.L1	S12507.E1.L1	..	PASS	..
I12512	I12512	Glinoe SAD K1B25 (Kurgan 1, Burial 25)	tooth (molar)	used in whole-genome analysis	First genome-wide ancient DNA data from this individual	Łukasik, Sylwia; Krenz-Niedbała Marta; Shephard, Henry M.	Direct: IntCal20	4711	66	2881-2633 calBCE (4165±25 BP, PSUAMS-10778)	40-50 yrs	Moldova_EBA_Yamnaya	Moldova_EBA_Yamnaya	Glinoe SAD (Transnistria, Slobozia District, Slobodzeya)	Moldova	46.6868	29.8198	1240k	1	1	0.0527872	53616	M	n/a (no relatives detected)	n/a (<300K SNPs)	n/a (<300K SNPs)	9.26	H2a1	R1	R1	[0.950,0.998]	0.241	0.375	n/a (8 SNPs)	n/a (<2000 X SNPs)	ds.half	S12512.E1.L1	S12512.E1.L1	..	PASS	..
I12637	I12637	Glinoe SAD K1B26 (Kurgan 1, Burial 26)	petrous	used in whole-genome analysis	First genome-wide ancient DNA data from this individual	Łukasik, Sylwia; Krenz-Niedbała Marta; Shephard, Henry M.	Context: Archaeological	4850	231	3300-2500 BCE	0.5-1 yrs	Moldova_EBA_Yamnaya	Moldova_EBA_Yamnaya	Glinoe SAD (Transnistria, Slobozia District, Slobodzeya)	Moldova	46.6868	29.8198	1240k	1	1	1.80407	684518	M	n/a (no relatives detected)	4.6576	0	238.4	U2e3	R1b1a1b1b	R-M12149	[0.984,0.997]	0.188	0.406	[0.001,0.007]	[0.005,0.01]	ds.half	S12637.Y1.E1.L1	S12637.Y1.E1.L1	..	PASS	hapConX=[0.005,0.01]
I1427	I1427	POP4 (Goljamata Mogila, grave 37)	tooth (premolar)	used in whole-genome analysis	First genome-wide ancient DNA data from this individual	Burger, Joachim; Kaiser, Elke	Context: Archaeological	4850	231	3300-2500 BCE	..	Bulgaria_EBA_Yamnaya	Bulgaria_EBA_Yamnaya	Goljamata-Mogila (province Yambol, municipality Bolyarovo, Popovo)	Bulgaria	42.2036	26.7284	1240k	1	1	0.180652	164045	M	n/a (no relatives detected)	n/a (<300K SNPs)	n/a (<300K SNPs)	28.4	U5a1a1	R1b1a1b1b3	R-Z2108	[0.993,1.000]	0.0945	0.423818	n/a (82 SNPs)	[0,0.019]	ds.half	S1427.E1.L1	S1427.E1.L1	..	PASS	..
I1448	I1448	POP1 (Goljamata Mogila, grave 29)	tooth (molar)	used in whole-genome analysis	First genome-wide ancient DNA data from this individual	Burger, Joachim; Kaiser, Elke	Context: Archaeological	4850	231	3300-2500 BCE	..	Bulgaria_EBA_Yamnaya	Bulgaria_EBA_Yamnaya	Goljamata-Mogila (province Yambol, municipality Bolyarovo, Popovo)	Bulgaria	42.2036	26.7284	1240k	1	1	0.174689	161891	F	n/a (no relatives detected)	n/a (<300K SNPs)	n/a (<300K SNPs)	94.9	H6a1b	n/a (female)	n/a (female)	[0.995,1.000]	0.114	0.0118723	n/a (female)	n/a (female)	ds.half	S1448.E1.L1	S1448.E1.L1	..	PASS	..
I1924	I1924	bag 11 (Igren'-8, 1978, burial 24)	tooth (molar)	used in whole-genome analysis	First genome-wide ancient DNA data from this individual	Potekhina, Inna	Direct: IntCal20	5828	54	3971-3802 calBCE (5105±25 BP, PSUAMS-8219)	30-40 yrs	Ukraine_Eneolithic_SeredniiStih	SShi	Igren'-8 (Dnipropetrovsk Oblast, Dnipro District, Dnipro municipality)	Ukraine	48.4436	35.1159	1240k	3	3	2.15466	879339	F	n/a (no relatives detected)	7.18541	0	158.439	U5b2	n/a (female)	n/a (female)	[0.971,0.99]	0.132	0.01	n/a (female)	n/a (female)	ds.half,ds.half,ds.half	S1924.E1.L3,S1924.E1.L4,S27935.Y1.E1.L1	S1924.E1.L3,S1924.E1.L4,S27935.Y1.E1.L1	..	PASS	..
I2108	I2108	Igren-8, bag 9 (Igren-8-76, Burial 20)	petrous	used in whole-genome analysis	First genome-wide ancient DNA data from this individual	Potekhina, Inna	Direct: IntCal20	6232	38	4340-4178 calBCE (5415±25 BP, PSUAMS-8220)	infant	Ukraine_Eneolithic_SeredniiStih	SShi	Igren'-8 (Dnipropetrovsk Oblast, Dnipro District, Dnipro municipality)	Ukraine	48.4436	35.1159	1240k,Twist1.4M	9	9	2.71063	988723	F	n/a (no relatives detected)	0	0	99.1529	U2e1	n/a (female)	n/a (female)	[0.984,0.999]	0.151	0.01	n/a (female)	n/a (female)	ds.half,ds.half,ds.half,ds.half,ds.half,ds.half,ds.half,ds.half,ds.half	S2108.E1.L2,S2108.E1.L3,S2108.E1.L4,S2108.E1.L5,S2108.E1.L6,S2108.E1.L7,S2108.E1.L8,S2108.E1.L9,S2108.E1.L10	S2108.E1.L2,S2108.E1.L3,S2108.E1.L4,S2108.E1.L5,S2108.E1.L6,S2108.E1.L7,S2108.E1.L8,S2108.E1.L9,S2108.E1.L10	..	PASS	..
I27930	I27930	Igren 8-74 (Ogrin-8, Burial 3a)	tooth (molar)	used in whole-genome analysis	First genome-wide ancient DNA data from this individual	Lillie, Malcolm	Context: Archaeological - Site/Context (date) [Individual 5a - Lillie et al. 2009. 4337-4063 calBCE (5390±33 BP, OxA-17541)]	6150	115	4400-4000 BCE	young adult, <23 yrs	Ukraine_Eneolithic_SeredniiStih_oEHG	Igren_o	Igren'-8 (Dnipropetrovsk Oblast, Dnipro District, Dnipro municipality)	Ukraine	48.4436	35.1159	1240k,Twist1.4M	4	4	0.0696569	67043	M	n/a (no relatives detected)	n/a (<300K SNPs)	n/a (<300K SNPs)	10.171	U4	R1b	R-V88	[0.945,0.994]	0.182	0.386	n/a (11 SNPs)	n/a (<2000 X SNPs)	ds.half,ds.half,ds.half,ds.half	S27930.Y1.E1.L1,S27930.Y1.E2.L1,S27930.Y1.E5.L1,S27930.Y1.E6.L1	S27930.Y1.E1.L1,S27930.Y1.E2.L1,S27930.Y1.E5.L1,S27930.Y1.E6.L1	..	PASS	..
I20975	I20975	KM17P2 (Kam`iana-Mogyla, 2017, kurgan 2, burial 2)	petrous	used in whole-genome analysis	First genome-wide ancient DNA data from this individual	Nikitin, Alexey G.; Kotova, Nadiia; Makhotrykh, Serhij	Direct: IntCal20	4700	71	2872-2627 calBCE (4141±21 BP, BE-8040.1.1)	..	Ukraine_EBA_Yamnaya	Ukraine_EBA_Yamnaya	Kam`iana-Mogyla (Zaporizhia Oblast, Melitopol District, Myrnenska municipality)	Ukraine	46.95	35.47	1240k	1	1	7.89377	865106	M	n/a (no relatives detected)	13.8178	0	159.9	N1b1a2	R1b1a1b1b	R-M12149	[0.982,0.995]	0.107	0.437	[0.004,0.006]	[0.003,0.005]	ds.half	S20975.Y1.E1.L1	S20975.Y1.E1.L1	..	PASS	..
I12235	I12235	L11 (Liubasha, kurgan 2, burial 11)	bone (long bone)	used in whole-genome analysis	First genome-wide ancient DNA data from this individual	Nikitin, Alexey G.; Ivanova, Svetlana	Direct: IntCal20	3454	80	1686-1311 calBCE (3230±70 BP, Ki-17332)	..	Ukraine_MBA_MultiCordonedWare_Babine.AG	Ukraine_MBA_MultiCordonedWare_Babine.AG	Liubasha (Odesa Oblast, Berezivka District, Andrievo-Ivanivka municipality)	Ukraine	47.5524	30.3267	1240k	1	1	0.110129	114751	M	n/a (no relatives detected)	n/a (<300K SNPs)	n/a (<300K SNPs)	40.89	H13a1a2	R-Z645	R1a1a1	[0.990,1.000]	0.065	0.375	n/a (28 SNPs)	n/a (<2000 X SNPs)	ds.half	S12235.E1.L1	S12235.E1.L1	..	PASS	..
I7925	I7925	(Liubasha|Novohryhoryvka, L9 (Liubasha, kurgan 2, burial 9) | N2.12 (Novohryhoryvka, kurgan 2, burial 12))	bone	used in whole-genome analysis	First genome-wide ancient DNA data from this individual	Nikitin, Alexey G.; Ivanova, Svetlana	Direct: IntCal20	3798	112	2119-1624 calBCE (3520±80 BP, Ki-11173)	..	Ukraine_MBA_MultiCordonedWare_Babine.AG	Ukraine_MBA_MultiCordonedWare_Babine.AG	Liubasha|Novohryhoryvka (Mykolaiv Oblast, Berezivka District, Andrievo-Ivanivka municipality)	Ukraine	47.11	31.76	1240k	2	2	6.0414	875083	M	n/a (no relatives detected)	4.4171	0	160.44	I1a1	R-Z93	R1a1a1	[0.976,0.993]	0.129	0.409426	[0.004,0.007]	[0.004,0.006]	ds.half,ds.half	S7925.E1.L1,S11849.E1.L1	S7925.E1.L1,S11849.E1.L1	..	PASS	..
I17742	I17742	Mărculeşti Kurgan 3 burial 15 (MK3.15)	tooth	not used in whole-genome analysis due to low coverage	First genome-wide ancient DNA data from this individual	Shephard, Henry M.; Nikitin, Alexey G.; Dergachev, Valentin; Sirbu, Ghenadie	Context: Archaeological	4850	231	3300-2500 BCE	..	Moldova_EBA_Yamnaya_lc	Moldova_EBA_Yamnaya_lc	Mărculeşti (Florești District)	Moldova	47.8686	28.2475	1240k	1	1	0.00396475	3980	F	n/a (no relatives detected)	n/a (<300K SNPs)	n/a (<300K SNPs)	0.6145	n/a (<2x)	n/a (female)	n/a (female)	n/a (<2x)	0.251	0.0503597	n/a (female)	n/a (female)	ds.half	S17742.Y1.E1.L1	S17742.Y1.E1.L1	..	CRITICAL	2500.to.5000.SNPs, sexratio=0.05
I31730	I31730	MM.50a (Mariupol', burial 50a)	cranial bone	used in whole-genome analysis	First genome-wide ancient DNA data from this individual	Nikitin, Alexey G.; Kotova, Nadiia	Direct: IntCal20	7328	55	5474-5236 calBCE (6395±35 BP, PSUAMS-10373)	Adult	Ukraine_N	Ukraine_N	Mariupol' (Donetsk Oblast, Mariupol District, Mariupol municipality)	Ukraine	47.0998	37.6004	Twist1.4M	3	3	0.276763	256228	M	n/a (no relatives detected)	n/a (<300K SNPs)	n/a (<300K SNPs)	16.576	U5a1+@16192	I2a1b1a2a2a	I-L699	[0.954,0.994]	0.057	0.338	n/a (187 SNPs)	[0.001,0.017]	ds.half,ds.half,ds.half	S31730.Y1.E2.L1,S31730.Y1.E3.L1,S31730.Y1.E6.L1	S31730.Y1.E2.L1,S31730.Y1.E3.L1,S31730.Y1.E6.L1	..	PASS	..
I12229_enhanced	I12229	Mau1, Mayaky kurgan 1 burial 9	bone (long bone)	used in whole-genome analysis	First genome-wide ancient DNA data from this individual	Nikitin, Alexey G.; Potekhina, Inna	Direct: IntCal20	4932	47	3088-2911 calBCE (4375±25 BP, PSUAMS-7865)	..	Ukraine_Eneolithic_Usatove	Usatove_Yamnaya	Mayaky (Odesa Oblast, Bilyaivs'kyi District, Mayaky municipality)	Ukraine	46.397	30.272	1240k,Twist1.4M	16	16	1.12054	712614	F	n/a (no relatives detected)	9.91911	0	45.5994	U5a1a1	n/a (female)	n/a (female)	[0.965,0.987]	0.107	0.009	n/a (female)	n/a (female)	ds.half,ds.half,ds.half,ds.half,ds.half,ds.half,ds.half,ds.half,ds.half,ds.half,ds.half,ds.half,ds.half,ds.half,ds.half,ds.half	S12229.E1.L1,S12229.E1.L8,S12229.E1.L3,S12229.E1.L5,S12229.E1.L9,S12229.E1.L12,S12229.E1.L13,S12229.E1.L14,S12229.E1.L7,S12229.E1.L6,S12229.E1.L4,S12229.E1.L15,S12229.E1.L17,S12229.E1.L16,S12229.E1.L10,S12229.E1.L2	S12229.E1.L1,S12229.E1.L8,S12229.E1.L3,S12229.E1.L5,S12229.E1.L9,S12229.E1.L12,S12229.E1.L13,S12229.E1.L14,S12229.E1.L7,S12229.E1.L6,S12229.E1.L4,S12229.E1.L15,S12229.E1.L17,S12229.E1.L16,S12229.E1.L10,S12229.E1.L2	..	PASS	..
I12704	I12704	Mau6, Mayaky kurgan 7 burial 2 (MauK7p2/Ma7)	bone (long bone)	used in whole-genome analysis	First genome-wide ancient DNA data from this individual	Nikitin, Alexey G.; Potekhina, Inna	Direct: IntCal20; R_combine	6338	34	4446-4340 calBCE (5536±25 BP) [R_combine: (5530±32 BP, OxA-22959), (5545±40 BP, PSUAMS-7793)]	..	Ukraine_Eneolithic_Usatove	Usatove	Mayaky (Odesa Oblast, Bilyaivs'kyi District, Mayaky municipality)	Ukraine	46.397	30.272	1240k,Twist1.4M	8	8	0.0803223	81568	M	n/a (no relatives detected)	n/a (<300K SNPs)	n/a (<300K SNPs)	4.00422	T2h2	E1b1b1a1	E-M78	[0.918,0.989]	0.069	0.353	n/a (11 SNPs)	n/a (<2000 X SNPs)	ds.half,ds.half,ds.half,ds.half,ds.half,ds.half,ds.half,ds.half	S12704.E1.L8,S12704.E1.L7,S12704.E1.L6,S12704.E1.L5,S12704.E1.L4,S12704.E1.L3,S12704.E1.L2,S12704.E1.L1	S12704.E1.L8,S12704.E1.L7,S12704.E1.L6,S12704.E1.L5,S12704.E1.L4,S12704.E1.L3,S12704.E1.L2,S12704.E1.L1	..	PASS	..
I12706	I12706	Mau8, Mayaky kurgan 9 burial 2 (MauK9p2)	bone (long bone)	used in whole-genome analysis	First genome-wide ancient DNA data from this individual	Nikitin, Alexey G.; Potekhina, Inna	Direct: IntCal20	6214	59	4340-4071 calBCE (5400±30 BP, PSUAMS-7846)	..	Ukraine_Eneolithic_Usatove_oCaucasus	Usatove	Mayaky (Odesa Oblast, Bilyaivs'kyi District, Mayaky municipality)	Ukraine	46.397	30.272	1240k,Twist1.4M	9	9	1.90944	887022	F	n/a (no relatives detected)	4.1207	0	8.77536	X2d	n/a (female)	n/a (female)	[0.913,0.981]	0.098	0.008	n/a (female)	n/a (female)	ds.half,ds.half,ds.half,ds.half,ds.half,ds.half,ds.half,ds.half,ds.half	S12706.E1.L1,S12706.E1.L2,S12706.E1.L3,S12706.E1.L4,S12706.E1.L5,S12706.E1.L6,S12706.E1.L7,S12706.E1.L8,S12706.E1.L9	S12706.E1.L1,S12706.E1.L2,S12706.E1.L3,S12706.E1.L4,S12706.E1.L5,S12706.E1.L6,S12706.E1.L7,S12706.E1.L8,S12706.E1.L9	..	PASS	..
I12707	I12707	Mau9 (Mayaky, kurgan 8, burial 6, ind. 2)	bone	used in whole-genome analysis	First genome-wide ancient DNA data from this individual	Nikitin, Alexey G.; Potekhina, Inna	Direct: IntCal20	6109	74	4323-4047 calBCE (5330±40 BP, PSUAMS-7794)	..	Ukraine_Eneolithic_Usatove_oCaucasus2	Usatove	Mayaky (Odesa Oblast, Bilyaivs'kyi District, Mayaky municipality)	Ukraine	46.397	30.272	1240k	1	1	0.0502364	51198	F	n/a (no relatives detected)	n/a (<300K SNPs)	n/a (<300K SNPs)	13.22	U5a1d1	n/a (female)	n/a (female)	[0.981,1.000]	0.073	0.005	n/a (female)	n/a (female)	ds.half	S12707.E1.L1	S12707.E1.L1	..	PASS	..
I12710	I12710	Mau12, Mayaky kurgan 8 burial 4 (MauK8p4)	bone (long bone)	used in whole-genome analysis	First genome-wide ancient DNA data from this individual	Nikitin, Alexey G.; Potekhina, Inna	Direct: IntCal20	6083	64	4240-3997 calBCE (5295±30 BP, PSUAMS-7862)	60 yrs	Ukraine_Eneolithic_Usatove_oCaucasus	Usatove	Mayaky (Odesa Oblast, Bilyaivs'kyi District, Mayaky municipality)	Ukraine	46.397	30.272	1240k,Twist1.4M	8	8	0.582358	463098	F	n/a (no relatives detected)	0	0	17.1172	W1	n/a (female)	n/a (female)	[0.976,0.998]	0.051	0.007	n/a (female)	n/a (female)	ds.half,ds.half,ds.half,ds.half,ds.half,ds.half,ds.half,ds.half	S12710.E1.L1,S12710.E1.L2,S12710.E1.L3,S12710.E1.L5,S12710.E1.L6,S12710.E1.L7,S12710.E1.L8,S12710.E1.L9	S12710.E1.L1,S12710.E1.L2,S12710.E1.L3,S12710.E1.L5,S12710.E1.L6,S12710.E1.L7,S12710.E1.L8,S12710.E1.L9	..	PASS	..
I1423	I1423	MAJ11 (Mayaky kurgan 10, grave 2 skeleton 2)	bone (long bone)	used in whole-genome analysis	First genome-wide ancient DNA data from this individual	Burger, Joachim, Nikitin, Alexey G.; Potekhina, Inna	Context: Archaeological	6200	68	4336-4065 calBCE (5390±30 BP, PSUAMS-7845)	..	Ukraine_Eneolithic_Usatove_oCaucasus	Usatove	Mayaky (Odesa Oblast, Bilyaivs'kyi District, Mayaky municipality)	Ukraine	46.397	30.272	1240k,Twist1.4M	12	12	0.91973	606340	M	n/a (no relatives detected)	27.1386	22.2019	13.6393	H+195	R1a	R1a	[0.902,0.963]	0.119	0.391	[0.007,0.027]	[0.014,0.024]	ds.half,ds.half,ds.half,ds.half,ds.half,ds.half,ds.half,ds.half,ds.half,ds.half,ds.half,ds.half	S12705.E1.L9,S12705.E1.L2,S12705.E1.L3,S12705.E1.L6,S12705.E1.L7,S1423.E1.L1,S1423.E1.L2,S1423.E1.L3,S1423.E1.L4,S1423.E1.L5,S1423.E1.L6,S1423.E1.L7	S12705.E1.L9,S12705.E1.L2,S12705.E1.L3,S12705.E1.L6,S12705.E1.L7,S1423.E1.L1,S1423.E1.L2,S1423.E1.L3,S1423.E1.L4,S1423.E1.L5,S1423.E1.L6,S1423.E1.L7	..	QUESTIONABLE	ANGSD=[0.007,0.027], mtcontam=[0.902,0.963], hapConX=[0.014,0.024]
I17743	I17743	MeII1.15 (Mereni II Kurgan 1 Burial 15)	tooth	used in whole-genome analysis	First genome-wide ancient DNA data from this individual	Shephard, Henry M.; Nikitin, Alexey G.; Dergachev, Valentin; Sirbu, Ghenadie	Direct: IntCal20	5167	79	3358-3100 calBCE (4515±30 BP, PSUAMS-7822)	..	Moldova_EBA_Yamnaya	Moldova_EBA_Yamnaya	Mereni (Anenii Noi District)	Moldova	46.6769	28.6457	1240k	1	1	0.695991	468620	F	n/a (no relatives detected)	10.7401	0	116.7	H+16311	n/a (female)	n/a (female)	[0.982,0.998]	0.138	0.0108423	n/a (female)	n/a (female)	ds.half	S17743.Y1.E1.L1	S17743.Y1.E1.L1	..	PASS	..
I1424	I1424	MOB1, ground burial 4, skeleton 3	bone (long bone)	used in whole-genome analysis	First genome-wide ancient DNA data from this individual	Burger, Joachim	Direct: IntCal20	5658	41	3777-3648 calBCE (4943±28 BP) [R_combine: (5020±50 BP, OxA-17502), (4909±33 BP, OxA-17503)]	..	Ukraine_Eneolithic_SeredniiStih	SSlo	Molyukhіv-Bugor (Cherkasy Oblast, Cherkasy District, Chygyryn municipality)	Ukraine	49.1447	32.4717	1240k,Twist1.4M	3	3	0.122062	120399	M	n/a (no relatives detected)	n/a (<300K SNPs)	n/a (<300K SNPs)	49.1012	U5a1	I2a1b1a2a2a	I-L699	[0.972,0.991]	0.084	0.408	n/a (31 SNPs)	[0,0.035]	ds.half,ds.half,ds.half	S1424.E1.L4,S1424.E1.L1,S1424.E1.L2	S1424.E1.L4,S1424.E1.L1,S1424.E1.L2	..	PASS	..
I1454	I1454	MOB3 (Molyukhіv-Bugor, burial 4, ind. 2)	bone (long bone)	not used in whole-genome analysis due to low coverage	First genome-wide ancient DNA data from this individual	Burger, Joachim, Potekhina, Inna	Context: Archaeological	5650	58	3800-3600 BCE	..	Ukraine_Eneolithic_SeredniiStih_lc	Ukraine_Eneolithic_SeredniiStih_lc	Molyukhіv-Bugor (Cherkasy Oblast, Chygyryn municipality)	Ukraine	49.1447	32.4717	1240k	1	1	0.00506675	5265	F	n/a (no relatives detected)	n/a (<300K SNPs)	n/a (<300K SNPs)	1.14684	n/a (<2x)	n/a (female)	n/a (female)	n/a (<2x)	0.12	0.018	n/a (female)	n/a (female)	ds.half	S1454.E1.L1	S1454.E1.L1	..	PASS	..
I32534	I32534	M1P1.6 (Mykhailivka)	tooth	used in whole-genome analysis	First genome-wide ancient DNA data from this individual	Nikitin, Alexey G.; Kotova, Nadiia	Direct: IntCal20	5512	59	3635-3383 calBCE (4755±25 BP, PSUAMS-10750)	..	Ukraine_EBA_Yamna	Ukraine_EBA_Yamnaya	Mykhailivka (Kherson Oblast, Beryslav District, Novooleksandrivka municipality)	Ukraine	47.2996	33.9516	Twist1.4M	1	1	0.0478899	43056	F	n/a (no relatives detected)	n/a (<300K SNPs)	n/a (<300K SNPs)	34.51	H6a1	n/a (female)	n/a (female)	[0.987,1.000]	0.056	0.007	n/a (female)	n/a (female)	ds.half	S32534.Y1.E1.L1	S32534.Y1.E1.L1	..	PASS	..
I32534_enhanced.TW	I32534	M1P1.6 (Mykhailivka)	tooth	used in whole-genome analysis - special analysis of higher coverage data from this individual added during late stage analysis	First genome-wide ancient DNA data from this individual	Nikitin, Alexey G.; Kotova, Nadiia	Direct: IntCal20	5512	59	3635-3383 calBCE (4755±25 BP, PSUAMS-10750)	..	Ukraine_EBA_Yamna	Ukraine_EBA_Yamnaya	Mykhailivka (Kherson Oblast, Beryslav District, Novooleksandrivka municipality)	Ukraine	47.2996	33.9516	Twist1.4M	7	7	0.2165	187106	F	n/a (no relatives detected)	n/a (<300K SNPs)	n/a (<300K SNPs)	204.625	H6a1	n/a (female)	n/a (female)	[0.983,0.996]	0.034	0.007	n/a (female)	n/a (female)	ds.half	ss.USER,ss.USER,ss.USER,ss.USER,ss.USER,ss.USER,ds.half	S32534.Y2.E1.L1,S32534.Y2.E2.L1,S32534.Y2.E3.L1,S32534.Y2.E4.L1,S32534.Y2.E5.L1,S32534.Y2.E6.L1,S32534.Y1.E1.L1	..	PASS	..
I12233	I12233	L2.16, Liubasha kurgan 2 burial 16	bone	used in whole-genome analysis	First genome-wide ancient DNA data from this individual	Nikitin, Alexey G.; Ivanova, Svitlana	Direct: IntCal20	4905	46	3074-2888 calBCE (4330±35 BP, PSUAMS-7790)	..	Ukraine_EBA_Yamnaya	Ukraine_EBA_Yamnaya_contam	Novohryhorivka (Odesa Oblast, Mykolaivskyi District, Novohryhorivka village, Kugran Liubasha)	Ukraine	47.11	31.76	1240k,Twist1.4M	8	8	0.624686	206896	M	n/a (no relatives detected)	n/a (<300K SNPs)	n/a (<300K SNPs)	3.86294	U4a1	R1b1a1	R-P297	[0.873,0.976]	0.115	0.376	[0,0.002]	[0.002,0.006]	ds.half,ds.half,ds.half,ds.half,ds.half,ds.half,ds.half,ds.half	S12233.E1.L1,S12233.E1.L2,S12233.E1.L3,S12233.E1.L4,S12233.E1.L5,S12233.E1.L6,S12233.E1.L7,S12233.E1.L9	S12233.E1.L1,S12233.E1.L2,S12233.E1.L3,S12233.E1.L4,S12233.E1.L5,S12233.E1.L6,S12233.E1.L7,S12233.E1.L9	..	PASS	mtcontam=[0.873,0.976], ANGSD=[0,0.002], hapConX=[0.002,0.006]
I12234	I12234	L3 (Liubasha, kurgan 2, burial 3)	bone (metatarsal)	not used in whole-genome analysis due to low coverage	First genome-wide ancient DNA data from this individual	Nikitin, Alexey G.; Ivanova, Svitlana	Direct: IntCal20	3275	88	1499-1127 calBCE (3080±70 BP, Ki-11176)	mature	Ukraine_MBA_MultiCordonedWare_Babine	Ukraine_MBA_MultiCordonedWare_Babine	Novohryhorivka (Odesa Oblast, Mykolaivskyi District, Novohryhorivka village, Kugran Liubasha)	Ukraine	47.5524	30.3267	1240k	1	1	0.0207476	21440	M	n/a (no relatives detected)	n/a (<300K SNPs)	n/a (<300K SNPs)	1.213	n/a (<2x)	R1a1a	R-M198	n/a (<2x)	0.235	0.404	n/a (1 SNPs)	n/a (<2000 X SNPs)	ds.half	S12234.E1.L1	S12234.E1.L1	..	PASS	..
I16674	I16674	L2.15 (Liubasha, kurgan 2, burial 15)	tooth (molar)	used in whole-genome analysis	First genome-wide ancient DNA data from this individual	Nikitin, Alexey G.; Ivanova, Svitlana	Direct: IntCal20	4103	110	2434-1943 calBCE (3740±70 BP, Ki-11201)	..	Ukraine_MBA_MultiCordonedWare_Babine	Ukraine_MBA_MultiCordonedWare_Babine	Novohryhorivka (Odesa Oblast, Mykolaivskyi District, Novohryhorivka village, Kugran Liubasha)	Ukraine	47.5524	30.3267	1240k	1	1	1.37785	713238	M	n/a (no relatives detected)	4.6321	0	251.4	H15a1a1	R1b1a1b1b	R-M12149	[0.972,0.990]	0.069	0.399	[0,0.005]	[0,0.004]	ds.half	S16674.Y1.E1.L1	S16674.Y1.E1.L1	..	PASS	..
I20076	I20076	OcK1.3 (Ocnița, kurgan 1, burial 3)	tooth	used in whole-genome analysis	First genome-wide ancient DNA data from this individual	Shephard, Henry M.; Nikitin, Alexey G.; Dergachev, Valentin; Sirbu, Ghenadie	Direct: IntCal20	4785	60	2906-2702 calBCE (4230±25 BP, PSUAMS-11947)	..	Moldova_GlobularAmphora_Yamnaya	Moldova_GlobularAmphora_Yamnaya	Ocnița (Ocnița District)	Moldova	48.3853	27.4392	1240k	1	1	1.57389	722380	F	n/a (no relatives detected)	13.1327	0	103.1	U5a2a1	n/a (female)	n/a (female)	[0.982,0.997]	0.251	0.011	n/a (female)	n/a (female)	ss.USER	S20076.Y1.E1.L1	S20076.Y1.E1.L1	..	PASS	..
I11850	I11850	ODK1 (Odessa kurgan, burial 10 (crouched))	bone (long bone)	used in whole-genome analysis	First genome-wide ancient DNA data from this individual	Nikitin, Alexey G.; Ivanova, Svitlana	Direct: IntCal20	4699	72	2874-2630 calBCE (4150±25 BP, PSUAMS-11224)	..	Ukraine_EBA_Catacomb_possible	Ukraine_EBA_Catacomb_possible	Odesa (North Pontic Coast, Odesa Region)	Ukraine	46.48	30.72	1240k,Twist1.4M	5	5	0.0552493	56360	F	n/a (no relatives detected)	n/a (<300K SNPs)	n/a (<300K SNPs)	5.024	H+16311	n/a (female)	n/a (female)	[0.861,0.973]	0.053	0.018	n/a (female)	n/a (female)	ds.half,ds.half,ds.half,ds.half,ds.half	S11850.E1.L2,S11850.E1.L1,S11850.E1.L6,S11850.E1.L7,S11850.E1.L8	S11850.E1.L2,S11850.E1.L1,S11850.E1.L6,S11850.E1.L7,S11850.E1.L8	..	PASS	mtcontam=[0.861,0.973]
I7929	I7929	R3.19.1 (REV-3.19.1, Revova kurgan 3 burial 19 individual 1) | REV-3.19.1 (REV3.19.1, Revova kurgan 3 burial 19 individual 1) | REV-3.19.2 (REV3.19.1, Revova kurgan 3 burial 19 individual 1)	bone (phalanx), bone	used in whole-genome analysis	First genome-wide ancient DNA data from this individual	Nikitin, Alexey G.; Ivanova, Svitlana	Direct: IntCal20; we ignore another inconsistent date from the same individual from an AMS laboratory where archaeologists have expressed concern about machine calibration at 4450-4054 calBCE (5450±80 BP, Ki-1117)	5628	24	3711-3639 calBCE (4905±20 BP, PSUAMS-4763)	..	Ukraine_Eneolithic_Usatove	Usatove	Revova (Odesa Region, Shyriaivskyi District)	Ukraine	47.27	30.32	1240k,Twist1.4M	8	8	2.0856	926830	M	n/a (no relatives detected)	18.1925	0	40.7139	U4d3	J1	J-FT265222	[0.942,0.971]	0.058	0.376	[0.004,0.011]	[0.004,0.008]	ds.half,ds.half,ds.half,ds.half,ds.half,ds.half,ds.half,ds.half	S12001.E1.L1,S12000.E1.L6,S12000.E1.L2,S12000.E1.L3,S12000.E1.L4,S12000.E1.L5,S12000.E1.L7,S7929.E1.L1	S12001.E1.L1,S12000.E1.L6,S12000.E1.L2,S12000.E1.L3,S12000.E1.L4,S12000.E1.L5,S12000.E1.L7,S7929.E1.L1	..	PASS	mtcontam=[0.942,0.971], hapConX=[0.004,0.008]
I1428	I1428	RIL3 (kurgan 264, grave 5)	bone (long bone)	used in whole-genome analysis	First genome-wide ancient DNA data from this individual	Burger, Joachim; Kaiser, Elke	Context: Archaeological	4850	231	3300-2500 BCE	..	Bulgaria_Riltsi_EBA_Yamnaya	Bulgaria_Riltsi_EBA_Yamnaya	Riltsi (province Dobrich, municipality Dobrich)	Bulgaria	43.5923	27.7786	1240k	1	1	0.0734835	75027	F	n/a (no relatives detected)	n/a (<300K SNPs)	n/a (<300K SNPs)	13	K	n/a (female)	n/a (female)	[0.991,0.998]	0.063	0.009	n/a (female)	n/a (female)	ds.half	S1428.E1.L1	S1428.E1.L1	..	PASS	..
I17744	I17744	SK1.1 (Sărăteni, Kurgan 1, Burial 1)	tooth	used in whole-genome analysis	First genome-wide ancient DNA data from this individual	Shephard, Henry M.	Direct: IntCal20	4661	86	2860-2578 calBCE (4115±20 BP, PSUAMS-8442)	..	Moldova_EBA_Yamnaya	Moldova_EBA_Yamnaya	Sărăteni (Leova District)	Moldova	46.613	28.4654	1240k,Twist1.4M	3	3	0.542435	411119	M	n/a (no relatives detected)	n/a (<300K SNPs)	n/a (<300K SNPs)	54.951	H6a1a	R1b1a1b1b3	R-Z2108	[0.983,0.998]	0.228	0.372	[0,0]	[0,0.011]	ds.half,ds.half,ds.half	S17744.Y1.E1.L1,S17744.Y1.E2.L1,S17744.Y1.E3.L1	S17744.Y1.E1.L1,S17744.Y1.E2.L1,S17744.Y1.E3.L1	..	PASS	..
I17745	I17745	Sărăteni Kurgan 1 Burial 9 (SK1.9)	tooth	used in whole-genome analysis	First genome-wide ancient DNA data from this individual	Shephard, Henry M.; Nikitin, Alexey G.; Dergachev, Valentin; Sirbu, Ghenadie	Direct: IntCal20	4644	91	2862-2573 calBCE (4105±25 BP, PSUAMS-8309)	..	Moldova_EBA_Yamnaya	Moldova_EBA_Yamnaya	Sărăteni (Leova District)	Moldova	46.613	28.4654	1240k	1	1	0.712963	457314	M	n/a (no relatives detected)	204.102	116.117	274.1	H13a2b2a	R1b1a1b	R-M269	[0.993,1.000]	0.122	0.411579	[0,0]	[0,0.003]	ds.half	S17745.Y1.E1.L1	S17745.Y1.E1.L1	..	PASS	..
I7920	I7920	Soldaneshti 12M1 (Cunicea-Prişanscaia Gora (Soldanești), Section 4, Layer 3, Burial 4)	tooth (molar)	used in whole-genome analysis	First genome-wide ancient DNA data from this individual	Nikitin, Alexey G.; Shephard, Henry M.; Agulnikov, Sergey	Direct: IntCal20	5164	76	3350-3099 calBCE (4505±25 BP, PSUAMS-4872)	..	Moldova_Eneolithic_Trypillia	Trypillia	Șoldănești (Șoldănești District)	Moldova	47.84	28.74	1240k	1	1	1.83649	792592	M	n/a (no relatives detected)	0	0	118	K1b2	I2a1b1a2a2a2	I-S12195	[0.992,0.998]	0.041	0.416	[0,0.006]	[0.001,0.003]	ds.half	S7920.E1.L1	S7920.E1.L1	..	PASS	..
I12005	I12005	SL-10 (SL10, Soldatska Slava kurgan burial 10)	tooth	not used in whole-genome analysis due to low coverage	First genome-wide ancient DNA data from this individual	Nikitin, Alexey G.; Ivanova, Svitlana	Context: Archaeological	4850	231	3300-2500 BCE	..	Ukraine_EBA_Yamnaya_lc	Ukraine_EBA_Yamnaya_lc	Soldats’ka-Slava-kurgan (Odesa Oblast, Berezivka District, Ivanivka municipality)	Ukraine	46.94	30.41	1240k	1	1	0.00491727	4821	M	n/a (no relatives detected)	n/a (<300K SNPs)	n/a (<300K SNPs)	94.66	T2c1a2	..	..	[0.993,1.000]	0.1565	0.377483	n/a (0 SNPs)	n/a (<2000 X SNPs)	ds.half	S12005.E1.L1	S12005.E1.L1	..	QUESTIONABLE	2500.to.5000.SNPs
I13072	I13072	SL-1 (Soldats’ka Slava kurgan, burial 1)	cranial bone	not used in whole-genome analysis due to low coverage	First genome-wide ancient DNA data from this individual	Nikitin, Alexey G.; Ivanova, Svitlana	Context: Archaeological	4300	202	2700-2000 BCE	..	Ukraine_EBA_Catacomb_lc	Ukraine_EBA_Catacomb_lc	Soldats’ka-Slava-kurgan (Odesa Oblast, Berezivka District, Ivanivka municipality)	Ukraine	46.94	30.41	1240k	1	1	0.00376052	4001	M	n/a (no relatives detected)	n/a (<300K SNPs)	n/a (<300K SNPs)	1.043	n/a (<2x)	..	..	n/a (<2x)	0.112	0.466	n/a (not computed)	n/a (not computed)	ds.half	S13072.E1.L1	S13072.E1.L1	..	QUESTIONABLE	2500.to.5000.SNPs
I12231	I12231	S18, Sychavka kurgan, burial 18	bone	used in whole-genome analysis	First genome-wide ancient DNA data from this individual	Nikitin, Alexey G.; Ivanova, Svetlana	Direct: IntCal20	3761	122	2111-1543 calBCE (3490±90 BP, Ki-16611)	18-20 yrs	Ukraine_MBA_MultiCordonedWare_Babine.AG	Ukraine_MBA_MultiCordonedWare_Babine.AG	Sychavka kurgan (Odesa Oblast, Odesa District, Yuzhne municipality)	Ukraine	46.64	31.11	1240k	1	1	0.14103	144393	M	n/a (no relatives detected)	n/a (<300K SNPs)	n/a (<300K SNPs)	35.12	U4a1b	R-M269	R1b1a1b	[0.968,0.989]	0.077	0.374	n/a (54 SNPs)	[0,0.007]	ds.half	S12231.E1.L1	S12231.E1.L1	..	PASS	..
I12843	I12843	S15 (Sychavka kurgan, burial 15)	tooth (molar)	used in whole-genome analysis	First genome-wide ancient DNA data from this individual	Nikitin, Alexey G.; Ivanova, Svitlana	Direct: IntCal20; R_combine	4628	92	2857-2502 calBCE (4097±24 BP) [R_combine: (4110±25 BP, PSUAMS-9556), (3960±80 BP, Ki-16610)]	40-45 yrs	Ukraine_EBA_Yamnaya	Ukraine_EBA_Yamnaya	Sychavka kurgan (Odesa Oblast, Odesa District, Yuzhne municipality)	Ukraine	46.64	31.11	1240k	1	1	3.49257	759994	M	n/a (no relatives detected)	14.027	0	172.4	U5a1a1	R1b1a1b1b	R-M12149	[0.946,0.978]	0.137	0.412	[0.004,0.009]	[0.005,0.009]	ds.half	S12843.Y1.E1.L1	S12843.Y1.E1.L1	..	PASS	mtcontam=[0.946,0.978], hapConX=[0.005,0.009]
I20078	I20078	Taraclia II Kurgan 2 Burial 14 (TIIK2.14)	tooth	used in whole-genome analysis	First genome-wide ancient DNA data from this individual	Shephard, Henry M.; Nikitin, Alexey G.; Dergachev, Valentin; Sirbu, Ghenadie	Direct: IntCal20	5160	82	3340-3034 calBCE (4480±25 BP, PSUAMS-8833)	..	Moldova_Eneolithic_Usatove	Usatove_I20078	Taraclia (Căușeni District)	Moldova	46.5689	29.1165	1240k	1	1	2.25997	788566	M	n/a (no relatives detected)	6.9224	0	129.2	H2a1	Q1b2b1b2b~	Q-BZ1466	[0.980,0.998]	0.149	0.419	[0.001,0.006]	[0.004,0.008]	ss.USER	S20078.Y1.E1.L1	S20078.Y1.E1.L1	..	PASS	..
I20079	I20079	TIIK10.2 (Taraclia II Kurgan 10 Burial 2)	tooth	used in whole-genome analysis	First genome-wide ancient DNA data from this individual	Shephard, Henry M.; Nikitin, Alexey G.; Dergachev, Valentin; Sirbu, Ghenadie	Direct: IntCal20	4449	46	2571-2355 calBCE (3965±20 BP, PSUAMS-8834)	..	Moldova_EBA_Usatove	Usatove_EBA	Taraclia (Căușeni District)	Moldova	46.5689	29.1165	1240k	1	1	0.044769	44007	M	n/a (no relatives detected)	n/a (<300K SNPs)	n/a (<300K SNPs)	7.686	K1b2b	R1b1a1b	R-M269	[0.866,0.954]	0.386	0.42	n/a (12 SNPs)	n/a (<2000 X SNPs)	ss.USER	S20079.Y1.E1.L1	S20079.Y1.E1.L1	..	PASS	mtcontam=[0.866,0.954]
I17747	I17747	TiK3.15 (Tiraspol Kuran 3 Burial 15)	tooth	used in whole-genome analysis	First genome-wide ancient DNA data from this individual	Shephard, Henry M.; Nikitin, Alexey G.; Dergachev, Valentin; Sirbu, Ghenadie	Direct: IntCal20	4660	87	2865-2576 calBCE (4115±25 BP, PSUAMS-7864)	..	Moldova_EBA_Yamnaya_o	Moldova_EBA_Yamnaya_o	Tiraspol Kuran-3 (Transnistria, Tiraspol)	Moldova	46.8482	29.5968	1240k	1	1	0.885701	535531	M	n/a (no relatives detected)	4.44599	0	128.5	U4d3	R1b1a1b1b	R-M12149	[0.981,0.996]	0.151	0.416926	[0,0.012]	[0,0.005]	ds.half	S17747.Y1.E1.L1	S17747.Y1.E1.L1	..	PASS	..
I12617	I12617	V4.3 (Vapnyarka, Kurgan 4 Burial 3)	tooth (molar)	used in whole-genome analysis	First genome-wide ancient DNA data from this individual	Nikitin, Alexey G.; Ivanova, Svitlana	Direct: IntCal20	4644	91	2862-2573 calBCE (4105±25 BP, PSUAMS-10808)	inmature, 12-14 yrs	Ukraine_EBA_Catacomb	Ukraine_EBA_Yamnaya	Vapnyarka (Northwest Pontic Coast, Odesa Region, Lymanskyi District)	Ukraine	46.5862	30.8787	1240k,Twist1.4M	2	2	0.0756067	75629	F	n/a (no relatives detected)	n/a (<300K SNPs)	n/a (<300K SNPs)	36.916	R1a1a	n/a (female)	n/a (female)	[0.984,0.997]	0.205	0.009	n/a (female)	n/a (female)	ds.half,ds.half	S12617.Y1.E2.L1,S12617.Y1.E1.L1	S12617.Y1.E2.L1,S12617.Y1.E1.L1	..	PASS	..
I12619	I12619	V4.16 (Vapnyarka, kurgan 4, burial 16)	tooth	used in whole-genome analysis	First genome-wide ancient DNA data from this individual	Nikitin, Alexey G.; Ivanova, Svitlana	Direct: IntCal20	4565	114	2868-2462 calBCE (4050±60 BP, Ki-15014)	..	Ukraine_EBA_Yamnaya	Ukraine_EBA_Yamnaya	Vapnyarka (Odesa Oblast, Odesa District, Fontanka municipality)	Ukraine	46.5862	30.8787	1240k	1	1	1.32043	707658	M	n/a (no relatives detected)	13.2284	0	201.1	W3a1a	R1b1a1b1b3	R-Z2108	[0.964,0.982]	0.115	0.387	[0,0.006]	[0.001,0.005]	ds.half	S12619.Y1.E1.L1	S12619.Y1.E1.L1	..	PASS	..
I13064	I13064	VRT-VSE.22N (VRTVSE.22N, Verteba Cave Site 7 4x4(1)SE) | VRT-VNWL3 (VRTVNWL3, Verteba Cave Site 7 NW)	bone (phalanx)	used in whole-genome analysis	First genome-wide ancient DNA data from this individual	Nikitin, Alexey G.; Sokhatsky, Mykhailo	Direct: IntCal20	5533	41	3648-3528 calBCE (4820±30 BP, PSUAMS-7807)	..	Ukraine_Eneolithic_Trypillia	Trypillia	Verteba-Cave (Ternopil Oblast, Chortkiv District, Bilche-Zolote municipality)	Ukraine	48.7889	25.8715	1240k,Twist1.4M	10	10	12.0596	1134164	M	n/a (no relatives detected)	0	0	248.313	T2	I2a1b1a2b	I-Z161	[0.994,1]	0.068	0.371	[0.005,0.007]	[0.005,0.007]	ds.half,ds.half,ds.half,ds.half,ds.half,ds.half,ds.half,ds.half,ds.half,ds.half	S13065.E1.L1,S13064.E1.L9,S13064.E1.L8,S13064.E1.L7,S13064.E1.L6,S13064.E1.L5,S13064.E1.L4,S13064.E1.L3,S13064.E1.L2,S13064.E1.L1	S13065.E1.L1,S13064.E1.L9,S13064.E1.L8,S13064.E1.L7,S13064.E1.L6,S13064.E1.L5,S13064.E1.L4,S13064.E1.L3,S13064.E1.L2,S13064.E1.L1	..	PASS	ANGSD=[0.005,0.007], hapConX=[0.005,0.007]
I13068	I13068	VRT-1.1.1 (Verteba-Cave, site 7, cranium 1)	bone (cranial)	not used in whole-genome analysis due to low coverage	First genome-wide ancient DNA data from this individual	Nikitin, Alexey G.; Videiko, Mykhailo; Sokhatsky, Mykhailo	Context: Based on dates on other individuals from same site (I1926, I2110, I2111, I13064)	5675	130	3950-3500 BCE	..	Ukraine_Eneolithic_Trypillia_lc	Ukraine_Eneolithic_Trypillia_lc	Verteba-Cave (Ternopil Oblast, Chortkiv District, Bilche-Zolote municipality)	Ukraine	48.7889	25.8715	1240k	1	1	0.00677363	7055	M	n/a (no relatives detected)	n/a (<300K SNPs)	n/a (<300K SNPs)	3.557	T2	..	..	[0.945,0.998]	0.129	0.386	n/a (not computed)	n/a (<2000 X SNPs)	ds.half	S13068.E1.L1	S13068.E1.L1	..	PASS	..
I1929	I1929	9 V9a-A22.2 (Verteba-Cave, Site 6, Individual 2)	bone (phalanx)	used in whole-genome analysis	First genome-wide ancient DNA data from this individual	Nikitin, Alexey G.; Videiko, Mykhailo; Sokhatsky, Mykhailo	Context: Archaeological	5650	115	3900-3500 BCE	infant	Ukraine_Eneolithic_Trypillia	Trypillia	Verteba-Cave (Ternopil Oblast, Chortkiv District, Bilche-Zolote municipality)	Ukraine	48.7889	25.8715	1240k	1	1	0.0261698	25683	F	n/a (no relatives detected)	n/a (<300K SNPs)	n/a (<300K SNPs)	17.3601	H	n/a (female)	n/a (female)	[0.888,0.951]	0.17	0.018	n/a (female)	n/a (female)	ds.half	S1929.E1.L2	S1929.E1.L2	..	QUESTIONABLE	mtcontam=[0.888,0.951], have.not.inspected.popgen
I2109	I2109	3 V3a-H3 (Verteba-Cave, Site 7, Individual 3 1.2 SE)	bone (cranial)	not used in whole-genome analysis due to a combination of lowish coverage and a hint of contamination	First genome-wide ancient DNA data from this individual	Lillie, Malcolm C.; Potekhina, Inna; Nikitin, Alexey G.; Sokhatsky, Mykhailo	Direct: IntCal20	5589	48	3710-3531 calBCE (4863±33 BP, OxA-26202)	18-22 yrs	Ukraine_Eneolithic_Trypillia	Ukraine_Eneolithic_Trypillia_contam	Verteba-Cave (Ternopil Oblast, Chortkiv District, Bilche-Zolote municipality)	Ukraine	48.7889	25.8715	1240k	6	6	0.0407721	42138	M	n/a (no relatives detected)	n/a (<300K SNPs)	n/a (<300K SNPs)	9.66099	J1c	G2a	G-L1259	[0.967,0.999]	..	..	n/a (not computed)	n/a (<2000 X SNPs)	ds.half,ds.half,ds.half,ds.half,ds.half,ds.half	S2109.E1.L2,S2109.E1.L3,S2109.E1.L5,S2109.E1.L6,S2109.E1.L7,S2109.E1.L8	S2109.E1.L2,S2109.E1.L3,S2109.E1.L5,S2109.E1.L6,S2109.E1.L7,S2109.E1.L8	..	QUESTIONABLE	sexratio.for.S2109.E1.L2
I7584	I7584	VCS1.CL.05 (Verteba-Cave, Excavation Site 1, Individual 1)	bone	used in whole-genome analysis	First genome-wide ancient DNA data from this individual	Nikitin, Alexey G.; Videiko, Mykhailo; Sokhatsky, Mykhailo	Direct: IntCal20	5607	31	3708-3543 calBCE (4875±25 BP, PSUAMS-10769)	sub adult, >6 yrs	Ukraine_Eneolithic_Trypillia	Trypillia	Verteba-Cave (Ternopil Oblast, Chortkiv District, Bilche-Zolote municipality)	Ukraine	48.7889	25.8715	1240k	1	1	0.0512029	52965	F	n/a (no relatives detected)	n/a (<300K SNPs)	n/a (<300K SNPs)	19.2	H5b	n/a (female)	n/a (female)	[0.983,0.997]	0.05	0.006	n/a (female)	n/a (female)	ds.half	S7584.E1.L1	S7584.E1.L1	..	PASS	..
I7586	I7586	VCS1.TBL.05 (Verteba-Cave, Excavation Site 5, Individual 2)	bone (phalanx)	used in whole-genome analysis	First genome-wide ancient DNA data from this individual	Nikitin, Alexey G.; Sokhatsky, Mykhailo	Direct: IntCal20	5639	31	3766-3642 calBCE (4920±25 BP, PSUAMS-9527)	..	Ukraine_Eneolithic_Trypillia	Trypillia	Verteba-Cave (Ternopil Oblast, Chortkiv District, Bilche-Zolote municipality)	Ukraine	48.7889	25.8715	1240k,Twist1.4M	6	6	1.74502	851406	F	n/a (no relatives detected)	0	0	36.2879	J1c2	n/a (female)	n/a (female)	[0.988,0.999]	0.066	0.006	n/a (female)	n/a (female)	ds.half,ds.half,ds.half,ds.half,ds.half,ds.half	S7586.E1.L1,S7586.E1.L2,S7586.E1.L3,S7586.E1.L4,S7586.E1.L5,S7586.E1.L6	S7586.E1.L1,S7586.E1.L2,S7586.E1.L3,S7586.E1.L4,S7586.E1.L5,S7586.E1.L6	..	PASS	..
I7921	I7921	A22.P3 (Verteba-Cave, site 6, ind. 3)	bone (phalanx)	not used in whole-genome analysis due to low coverage	First genome-wide ancient DNA data from this individual	Nikitin, Alexey G.; Videiko, Mykhailo; Sokhatsky, Mykhailo	Direct: IntCal20	5628	482	4657-2670 calBCE (4910±400 BP, Ki-14308)	..	Ukraine_Eneolithic_Trypillia_lc	Ukraine_Eneolithic_Trypillia_lc	Verteba-Cave (Ternopil Oblast, Chortkiv District, Bilche-Zolote municipality)	Ukraine	48.7889	25.8715	1240k	1	1	0.00874297	8899	F	n/a (no relatives detected)	n/a (<300K SNPs)	n/a (<300K SNPs)	4.06	H2a	n/a (female)	n/a (female)	[0.953,1.000]	0.041	0.051	n/a (female)	n/a (female)	ds.half	S7921.E1.L1	S7921.E1.L1	..	QUESTIONABLE	sexratio=0.051
I7923	I7923	RL2.05|VRT-LR1 (Verteba-Cave, site 2, ind. 1)	bone (long bone)	used in whole-genome analysis	First genome-wide ancient DNA data from this individual	Nikitin, Alexey G.; Videiko, Mykhailo; Sokhatsky, Mykhailo	Direct: IntCal20, ignore previous date of 3511-3099 calBCE (4580±50 BP, Ki-14947) not on the same bone used for DNA analysis	5670	48	3789-3649 calBCE (4955±30 BP, PSUAMS-8692). Previously published date of 3511-3099 calBCE (4580±50 BP, Ki-14947, Nikitin et al. 2010) not on the same bone used for DNA analysis.	..	Ukraine_Eneolithic_Trypillia	Trypillia	Verteba-Cave (Ternopil Oblast, Chortkiv District, Bilche-Zolote municipality)	Ukraine	48.7889	25.8715	1240k	2	2	0.0384882	39032	M	n/a (no relatives detected)	n/a (<300K SNPs)	n/a (<300K SNPs)	..	T2b+16362	J2a1	J-PF4610	..	..	0.407	n/a (not computed)	n/a (<2000 X SNPs)	ds.half,ds.half	S7923.E1.L1,S13067.E1.L1	S7923.E1.L1,S13067.E1.L1	..	PASS	..
I1430	I1430	VIN1 (Vynohradne kurgan 3, grave 15)	bone (long bone)	used in whole-genome analysis	First genome-wide ancient DNA data from this individual	Burger, Joachim; Potekhina, Inna; Rassamakin, Yuri Y.	Direct: IntCal20	6023	90	4241-3951 calBCE (5230±60 BP, Кі-14726)	..	Ukraine_Eneolithic_SeredniiStih	SShi	Vynohradhe (Zaporizzya Region, Tokmak District)	Ukraine	47.2038	35.5592	1240k,Twist1.4M	4	4	0.482265	176704	M	n/a (no relatives detected)	n/a (<300K SNPs)	n/a (<300K SNPs)	11.611	H13	I2a1b1a2a2a	I-L699	[0.979,1]	0.088	0.401	[0,0]	n/a (not computed)	ds.half,ds.half,ds.half,ds.half	S1430.E1.L1,S1430.E1.L2,S1430.E1.L3,S1430.E1.L4	S1430.E1.L1,S1430.E1.L2,S1430.E1.L3,S1430.E1.L4	..	PASS	..
I27982	I27982	(Yasynuvatka, pit B1, ind. 23a)	tooth	used in whole-genome analysis	First genome-wide ancient DNA data from this individual	Lillie, Malcolm C.; Potekhina, Inna	Context: Date on Ind 36 in Б-1 stage of 5563-4783 calBCE (6260±180 BP, OxA-5057). Calibration doesn't consider a Reservoir Offset of ca. 470 years (Budd et al. 2020).	7125	245	5600-4750 BCE	20-30 yrs	Ukraine_N	Ukraine_N	Yasynuvatka (Zaporizhia Oblast, Vil'nyans'kyi District)	Ukraine	48.1213	35.0902	1240k	1	1	0.0231776	23175	M	n/a (no relatives detected)	n/a (<300K SNPs)	n/a (<300K SNPs)	3.49104	U4a	Q1b	Q-L56	[0.861,0.976]	0.234	0.388	n/a (7 SNPs)	n/a (<2000 X SNPs)	ds.half	S27982.Y1.E1.L1	S27982.Y1.E1.L1	..	PASS	mtcontam=[0.861,0.976]
I27983	I27983	Yasynuvatka Skeleton 24	tooth (premolar)	not used in whole-genome analysis due to evidence of substantial contamination	First genome-wide ancient DNA data from this individual	Lillie, Malcolm	Context: Date on Ind 36 in Б-1 stage of 5563-4783 calBCE (6260±180 BP, OxA-5057). Calibration doesn't consider a Reservoir Offset of ca. 470 years (Budd et al. 2020).	7125	245	5600-4750 BCE	30-40 yrs	Ukraine_N	Ukraine_N_DnieperDonets_o_contam	Yasynuvatka (Zaporizhia Oblast, Vil'nyans'kyi District)	Ukraine	48.1213	35.0902	1240k,Twist1.4M	6	6	0.325185	292188	M	n/a (no relatives detected)	n/a (<300K SNPs)	n/a (<300K SNPs)	30.248	H	R1b1a1b1a1a2c1a3a2	R-CTS4466	[0.872,0.925]	0.01	0.371	[0.005,0.06]	[0.03,0.059]	ds.half,ds.half,ds.half,ds.half,ds.half,ds.half	S27983.Y1.E3.L1,S27983.Y1.E4.L1,S27983.Y1.E5.L1,S27983.Y1.E6.L1,S27983.Y1.E7.L1,S27983.Y1.E2.L1	S27983.Y1.E3.L1,S27983.Y1.E4.L1,S27983.Y1.E5.L1,S27983.Y1.E6.L1,S27983.Y1.E7.L1,S27983.Y1.E2.L1	..	CRITICAL	mtcontam=[0.872,0.925], damage.ds.half=0.01, popgen.outlier, ANGSD=[0.005,0.060], hapConX=[0.03,0.059]
I27986	I27986	(Yasynuvatka, ind. 35)	tooth	not used in whole-genome analysis due to low coverage	First genome-wide ancient DNA data from this individual	Lillie, Malcolm C; Potekhina, Inna	Direct: IntCal20	7229	44	5363-5216 calBCE (6320±30 BP, Beta-441244/445800)	30-40 yrs; male	Ukraine_N	Ukraine_N_contam	Yasynuvatka (Zaporizhia Oblast, Vil'nyans'kyi District)	Ukraine	48.1213	35.0902	1240k	1	1	0.020579	20507	M	n/a (no relatives detected)	n/a (<300K SNPs)	n/a (<300K SNPs)	4.21438	U5a	P1	P-P337	[0.72,0.914]	0.158	0.404	n/a (0 SNPs)	n/a (<2000 X SNPs)	ds.half	S27986.Y1.E1.L1	S27986.Y1.E1.L1	..	QUESTIONABLE	mtcontam=[0.72,0.914]
I27990	I27990	(Yasynuvatka, pit B1, ind. 44)	tooth (molar)	used in whole-genome analysis	First genome-wide ancient DNA data from this individual	Lillie, Malcolm C.; Potekhina, Inna	Context: Date on Ind 36 in Б-1 stage of 5563-4783 calBCE (6260±180 BP, OxA-5057). Calibration doesn't consider a Reservoir Offset of ca. 470 years (Budd et al. 2020).	7125	245	5600-4750 BCE	20-30 yrs	Ukraine_N	Ukraine_N	Yasynuvatka (Zaporizhia Oblast, Vil'nyans'kyi District)	Ukraine	48.1213	35.0902	1240k	1	1	0.102513	97342	M	n/a (no relatives detected)	n/a (<300K SNPs)	n/a (<300K SNPs)	11.2822	U5a1	Q	Q	[0.924,0.98]	0.216	0.407	n/a (27 SNPs)	n/a (<2000 X SNPs)	ds.half	S27990.Y1.E2.L1	S27990.Y1.E2.L1	..	PASS	mtcontam=[0.924,0.98]
I27992	I27992	(Yasynuvatka, pit B1, ind. 50)	tooth	not used in whole-genome analysis due to low coverage	First genome-wide ancient DNA data from this individual	Lillie, Malcolm C.; Potekhina, Inna	Context: Date on Ind 36 in Б-1 stage of 5563-4783 calBCE (6260±180 BP, OxA-5057). Calibration doesn't consider a Reservoir Offset of ca. 470 years (Budd et al. 2020).	7125	245	5600-4750 BCE	18-25 yrs	Ukraine_N	Ukraine_N_I27992	Yasynuvatka (Zaporizhia Oblast, Vil'nyans'kyi District)	Ukraine	48.1213	35.0902	1240k	1	1	0.0154905	15175	F	n/a (no relatives detected)	n/a (<300K SNPs)	n/a (<300K SNPs)	2.40962	K1a3	n/a (female)	n/a (female)	[0.717,0.942]	0.195	0.053	n/a (female)	n/a (female)	ds.half	S27992.Y1.E1.L1	S27992.Y1.E1.L1	..	CRITICAL	mtcontam=[0.717,0.942], sexratio=0.053
I27994	I27994	(Yasynuvatka, pit A2, ind. 55, A-stage)	tooth (premolar); tooth (premolar)	used in whole-genome analysis	First genome-wide ancient DNA data from this individual	Lillie, Malcolm C.; Potekhina, Inna	Direct: IntCal20. Calibration doesn't consider a Reservoir Offset of ca. 470 years (Budd et al. 2020).	7525	34	5630-5484 calBCE (6650±30 BP, Beta-445802)	24-30 yrs	Ukraine_N	Ukraine_N	Yasynuvatka (Zaporizhia Oblast, Vil'nyans'kyi District)	Ukraine	48.1213	35.0902	1240k,Twist1.4M	7	7	0.490202	311168	M	n/a (no relatives detected)	n/a (<300K SNPs)	n/a (<300K SNPs)	113.045	T2a1b	I2a1b2	I-S2555	[0.959,0.98]	0.102	0.363	[0,0.011]	[0.002,0.012]	ds.half,ds.half,ds.half,ds.half,ds.half,ds.half,ds.half,ds.half	S27994.Y1.E2.L1,S27994.Y1.E1.L1,S27994.Y1.E3.L1,S27994.Y1.E4.L1,S27994.Y1.E6.L1,S27994.Y1.E7.L1,S27994.Y1.E5.L1	S27994.Y1.E2.L1,S27994.Y1.E1.L1,S27994.Y1.E3.L1,S27994.Y1.E4.L1,S27994.Y1.E6.L1,S27994.Y1.E7.L1,S27994.Y1.E5.L1	..	PASS	mtcontam=[0.959,0.98]
I27995	I27995	(Yasynuvatka, ind. 58)	tooth	not used in whole-genome analysis due to low coverage	First genome-wide ancient DNA data from this individual	Lillie, Malcolm C; Potekhina, Inna	Context: range based on A-2 burial 55, 5630-5484 calBCE	6500	58	5650-5450 BCE	20 yrs	Ukraine_N	Ukraine_N_lc	Yasynuvatka (Zaporizhia Oblast, Vil'nyans'kyi District)	Ukraine	48.1213	35.0902	1240k	1	1	0.0150499	14729	M	n/a (no relatives detected)	n/a (<300K SNPs)	n/a (<300K SNPs)	11.0218	U4b1b1	HIJK	HIJK	[0.944,0.987]	0.148	0.41	n/a (1 SNPs)	n/a (<2000 X SNPs)	ds.half	S27995.Y1.E1.L1	S27995.Y1.E1.L1	..	PASS	..
I11999	I11999	KTR-1.1 (Katarzhyno kurgan 1 burial 1)	bone	used in whole-genome analysis	First genome-wide ancient DNA data from this individual	Nikitin, Alexey G.; Ivanova, Svitlana	Direct: IntCal20	4498	49	2626-2476 calBCE (4045±20 BP, PSUAMS-4903)	..	Ukraine_EBA_Yamnaya	Ukraine_EBA_Yamnaya	Znamianka (Odesa Region, Ivanivskyi District)	Ukraine	47.0161	30.2894	1240k,Twist1.4M	3	3	1.53254	835756	M	n/a (no relatives detected)	..	..	123.957	U4a2	R1b1a1b1b3	R-Z2108	[0.967,0.989]	0.083	0.356	[0.002,0.009]	[0.003,0.007]	ds.half,ds.half,ds.half	S11999.E1.L1,S11999.E1.L3,S11999.E1.L2	S11999.E1.L1,S11999.E1.L3,S11999.E1.L2	..	PASS	..
I12168	I12168	KTR-1.13 (Katarzhyno kurgan 1 burial 13)	tooth	used in whole-genome analysis	First genome-wide ancient DNA data from this individual	Nikitin, Alexey G.; Ivanova, Svitlana	Direct: IntCal20 (R_Combine), Ignore direct date of 3711-3639 calBCE (4905±20 BP, PSUAMS-4763) which is inconsistent with the two others	4916	34	3018-2911 calBCE [R_Combine: (4375±20 BP, PSUAMS-4762), (4335±25 BP, PSUAMS-9815)]	..	Ukraine_EBA_Yamnaya	Ukraine_EBA_Yamnaya	Znamianka (Odesa Region, Ivanivskyi District)	Ukraine	47.0161	30.2894	1240k,Twist1.4M	3	3	4.31201	1086015	M	n/a (no relatives detected)	26.8127	0	361.944	U4a	R1b1a1b1b3	R-Z2108	[0.991,0.999]	0.067	0.373	[0.003,0.006]	[0.003,0.005]	ds.half,ds.half,ds.half	S12168.E1.L3,S12168.E1.L2,S12168.E1.L1	S12168.E1.L3,S12168.E1.L2,S12168.E1.L1	..	PASS	..
I3141_enhanced	I3141	Yamna5 (Shevchenko (Shakhtar) hamlet, Kurgan 28 Burial 12) (Shevchenko, OAE-2003). Pregnant female with infant.		used in whole-genome analysis	More data from an individual with genome-wide ancient DNA data first reported in MathiesonNature2018	Lillie, Malcolm	Context: Archaeological	4850	231	3300-2500 BCE	35-45 yrs	Ukraine_EBA_Yamnaya	Ukraine_EBA_Yamnaya	Shevchenko (Dnipropetrovsk Oblast, Nikopol District, Pokrov municipality)	Ukraine	47.739	34.179	1240k,Twist1.4M	7	4	0.425344	359221	F	n/a (no relatives detected)	12.483	0	71.3038	H15b1	n/a (female)	n/a (female)	[0.973,0.992]	0.194	0.008	n/a (female)	n/a (female)	ds.half,ds.half,ds.half,ds.half,ds.half,ds.half,ds.half	S3195.E1.L1,S3195.E1.L2,S3195.E1.L3,S3195.E1.L7,S3195.E1.L6,S3195.E1.L5,S3195.E1.L4	S3195.E1.L7,S3195.E1.L6,S3195.E1.L5,S3195.E1.L4	S3195.E1.L1,S3195.E1.L2,S3195.E1.L3	PASS	..
I1926_enhanced	I1926	1V1a-H1 (Site 7, Individual 3.17.1)	tooth	used in whole-genome analysis	More data from an individual with genome-wide ancient DNA data first reported in MathiesonNature2018	Nikitin, Alexey G.; Lillie, Malcolm C.; Potekhina, Inna; Sokhasky, Mykhailo	Direct: IntCal20; R_combine	5649	35	3769-3648 calBCE (4938±22 BP) [R_combine: (4890±30 BP, Beta-432808); (4985±30 BP, OxA-25991)]	35-45 yrs	Ukraine_Eneolithic_Trypillia	Trypillia	Verteba-Cave (Ternopil Oblast, Chortkiv District, Bilche-Zolote municipality)	Ukraine	48.7889	25.8715	1240k,Twist1.4M	6	5	3.23381	731837	M	n/a (no relatives detected)	8.399	0	579.649	H5a	G2a2b2a	G-P303	[0.986,0.999]	0.096	0.353	[0.001,0.004]	[0.005,0.008]	ds.half,ds.half,ds.half,ds.half,ds.half,ds.half	S1926.E1.L2,S1926.E1.L3,S1926.E1.L4,S1926.E1.L5,S1926.E1.L6,S1926.E1.L8	S1926.E1.L3,S1926.E1.L4,S1926.E1.L5,S1926.E1.L6,S1926.E1.L8	S1926.E1.L2	PASS	hapConX=[0.005,0.008]
I2110	I2110	4.V4a-H4 (Verteba-Cave, Site 7, Individual 3.14.1)	bone (cranial)	used in whole-genome analysis	More data from an individual with genome-wide ancient DNA data first reported in MathiesonNature2018	Lillie, Malcolm; Nikitin, Alexey G.; Sokhatsky, Mykhailo	Direct: IntCal20	5697	64	3911-3650 calBCE (4976±33 BP, OxA-26203)	30-40 yrs	Ukraine_Eneolithic_Trypillia	Trypillia	Verteba-Cave (Ternopil Oblast, Chortkiv District, Bilche-Zolote municipality)	Ukraine	48.7889	25.8715	1240k,Twist1.4M	7	6	0.956473	644156	M	n/a (no relatives detected)	23.4165	23.4165	44.743	T2b	G2a2b2a	G-P303	[0.985,0.997]	0.1	0.358	[0,0.008]	[0.005,0.012]	ds.half,ds.half,ds.half,ds.half,ds.half,ds.half,ds.half	S2110.E1.L5,S2110.E1.L1,S2110.E1.L2,S2110.E1.L3,S2110.E1.L4,S2110.E1.L6,S2110.E1.L7	S2110.E1.L5,S2110.E1.L2,S2110.E1.L3,S2110.E1.L4,S2110.E1.L6,S2110.E1.L7	S2110.E1.L1	PASS	hapConX=[0.005,0.012]
I2111_enhanced	I2111	5.V5a-H5 (Verteba-Cave, Site 7, Individual 3.13.1)	bone (cranial)	used in whole-genome analysis	More data from an individual with genome-wide ancient DNA data first reported in MathiesonNature2018	Lillie, Malcolm C.; Potekhina, Inna; Nikitin, Alexey G.; Sokhatsky, Mykhailo	Direct: IntCal20	5622	35	3765-3543 calBCE (4888±32 BP, OxA-26204)	30-40 yrs	Ukraine_Eneolithic_Trypillia	Trypillia	Verteba-Cave (Ternopil Oblast, Chortkiv District, Bilche-Zolote municipality)	Ukraine	48.7889	25.8715	1240k	2	1	0.0840768	83972	M	n/a (no relatives detected)	n/a (<300K SNPs)	n/a (<300K SNPs)	41.7056	H+16311	G2a	G-P15	[0.978,0.997]	..	..	n/a (not computed)	n/a (<2000 X SNPs)	ds.half,ds.half	S2111.E1.L1,S2111.E1.L3	S2111.E1.L3	S2111.E1.L1	PASS	..
I3151_enhanced	I3151	6 V6a-H6 (Verteba-Cave, Burial 6 3.15.1)	tooth and bone (cranial)	used in whole-genome analysis	More data from an individual with genome-wide ancient DNA data first reported in MathiesonNature2018	Lillie, Malcolm C.; Potekhina, Inna; Nikitin, Alexey G.; Sokhatsky, Mykhailo	Direct: IntCal20	5528	40	3644-3527 calBCE (4807±33 BP, OxA-26201)	14-20 yrs	Ukraine_Eneolithic_Trypillia	Trypillia	Verteba-Cave (Ternopil Oblast, Chortkiv District, Bilche-Zolote municipality)	Ukraine	48.7889	25.8715	1240k	4	3	0.0833867	82212	M	n/a (no relatives detected)	n/a (<300K SNPs)	n/a (<300K SNPs)	26.6067	U8b1b	E1b1b1a1b1	E-L618	[0.967,0.994]	..	..	n/a (not computed)	n/a (<2000 X SNPs)	ds.half,ds.half,ds.half,ds.half	S3206.E1.L1,S3206.E1.L2,S3206.E1.L3,S3206.E1.L4	S3206.E1.L2,S3206.E1.L3,S3206.E1.L4	S3206.E1.L1	PASS	..

## Sheet: OnlineTable2(new.libraries)
Online Table 2. Detailed results for ancient DNA libraries screened for this study (both ones producing usable data, and ones that failed screening)
Library ID (we list all libraries reported for the first time in this study)	Reason for reporting this library	Master ID	Assessment of library performance	Assessment Note	Skeletal Code	Full Date: One of two formats. (Format 1) 95.4% CI calibrated radiocarbon age (Conventional Radiocarbon Age BP, Lab number) e.g. 2624-2350 calBCE (3990±40 BP, Ua-35016). (Format 2) Archaeological context range, e.g. 2500-1700 BCE	Site	Country	Latitude	Longitude	Skeletal Element Used for aDNA	Location where powder was prepared	amount of powder used in extraction (mg)	Location where DNA extraction was performed	DNA extraction	Extraction Method	Location where library preparation was performed	Library preparation	amount of powder in library (mg)	UDG treatment	Library Prep Method	Target enrichment performed	mt Enrichment Method	1240K Enrichment Method	Sequencing platform for 1240k capture data	Read Length	Shotgun percentage mapping to hg19	Shotgun mean sequence length	mtDNA coverage	mtDNA mean -or- median read length	mtDNA fraction of C-to-T damage in last base	mtDNA match to consensus sequence 95% CI	mtDNA haplogroup	1240K coverage at targeted positions	1240K unique SNPs hit	1240K mean -or- median read length	1240K fraction of C-to-T damage in last base	1240K sequences hitting X chr	1240K sequences hitting Y chr	Genetically determined sex
S12002.E1.L1	Negative result (library failed screening)	I12002	Fail	<2500.SNPs	SL4W (Soldatskaya Slava kurgan burial 4)	3300-2200 BCE	Baranove	Ukraine	46.94	30.41	tooth	Boston		Boston	manual	Dabney 2013, Korlevic 2015	Boston	ds		partial	Rohland 2015; silica coated magnetic beads and 7x volume PB (Qiagen) for cleanups, Bst2.0 in smaller volume, 100ul total PCR volume, higher primer concentration, SPRI cleanup of PCR	1240k+	Fu 2013; simultaneous enrichment of ~1.2M SNPs and mtDNA	Fu 2013; simultaneous enrichment of ~1.2M SNPs and mtDNA	NextSeq 500	2x76, 2x7	2.17047e-05	33.2	0.4144	64.2	0					59.1	0.0135	18	1	U
S12003.E1.L1	Negative result (library failed screening)	I12003	Fail	<2500.SNPs	SL5 (Soldatskaya Slava kurgan burial 5)	3300-2000 BCE	Baranove	Ukraine	46.94	30.41	tooth	Boston		Boston	manual	Dabney 2013, Korlevic 2015	Boston	ds		partial	Rohland 2015; silica coated magnetic beads and 7x volume PB (Qiagen) for cleanups, Bst2.0 in smaller volume, 100ul total PCR volume, higher primer concentration, SPRI cleanup of PCR	1240k+	Fu 2013; simultaneous enrichment of ~1.2M SNPs and mtDNA	Fu 2013; simultaneous enrichment of ~1.2M SNPs and mtDNA	NextSeq 500	2x76, 2x7	5.96655e-06	33	0.05492	70	0					49.1	0.022	3	2	U
S12004.E1.L1	Negative result (library failed screening)	I12004	Fail	<2500.SNPs	SL9 (Soldatskaya Slava kurgan burial 9)	3600-3300 BCE	Baranove	Ukraine	46.94	30.41	cranial bone	Boston		Boston	manual	Dabney 2013, Korlevic 2015	Boston	ds		partial	Rohland 2015; silica coated magnetic beads and 7x volume PB (Qiagen) for cleanups, Bst2.0 in smaller volume, 100ul total PCR volume, higher primer concentration, SPRI cleanup of PCR	1240k+	Fu 2013; simultaneous enrichment of ~1.2M SNPs and mtDNA	Fu 2013; simultaneous enrichment of ~1.2M SNPs and mtDNA	NextSeq 500	2x76, 2x7	4.77091e-05	46.8	0.2024	59.9	0					64.2	0.011	85	1	U
S13073.E1.L1	Negative result (library failed screening)	I13073	Fail	<2500 SNPs	SL2 (Soldatskaya Slava kurgan burial 2)	2600-2200 BCE	Baranove	Ukraine	46.94	30.41	tooth	Boston		Boston	manual	Dabney 2013, Korlevic 2015	Boston	ds		partial	Rohland 2015; silica coated magnetic beads and 7x volume PB (Qiagen) for cleanups, Bst2.0 in smaller volume, 100ul total PCR volume, higher primer concentration, SPRI cleanup of PCR	1240k+v2	Fu 2013; simultaneous enrichment of ~1.2M SNPs and mtDNA	Fu 2013; simultaneous enrichment of ~1.2M SNPs and mtDNA	NextSeq 500	2x76, 2x7	7.21478e-05	35.3	0.09433	55.8	0	[0.391,0.994]	M3b	0	555	60.1	0.008	14	0	U
S13074.E1.L1	Negative result (library failed screening)	I13074	Fail	<2500 SNPs	SL11 (Soldatskaya Slava kurgan burial 11)	2700-2000 BCE	Baranove	Ukraine	46.94	30.41	tooth	Boston		Boston	manual	Dabney 2013, Korlevic 2015	Boston	ds		partial	Rohland 2015; silica coated magnetic beads and 7x volume PB (Qiagen) for cleanups, Bst2.0 in smaller volume, 100ul total PCR volume, higher primer concentration, SPRI cleanup of PCR	1240k+v2	Fu 2013; simultaneous enrichment of ~1.2M SNPs and mtDNA	Fu 2013; simultaneous enrichment of ~1.2M SNPs and mtDNA	NextSeq 500	2x76, 2x7	5.75573e-05	42.6	0.177	54.3	0	[0.218,0.950]	H1a	0.002	2077	65.7	0.008	80	1	U
S17975.Y1.E1.L1	Negative result (library failed screening)	I17975	Fail	2500.to.5000.SNPs, damage=0.021, sexratio=0.106	Br/K1/B21/S3 (Kurgan1 Burial21 Skeleton3)		Bursucheni	Moldova	47.4885	28.0186	tooth	Boston	40	Boston	robotic	Rohland 2018 (Dabney Buffer, silica beads)	Boston	ds	8	partial	Rohland 2015; silica coated magnetic beads and 7x volume PB (Qiagen) for cleanups, Bst2.0 in smaller volume, 100ul total PCR volume, higher primer concentration, SPRI cleanup of PCR	1240k+v2	Fu 2013; simultaneous enrichment of ~1.2M SNPs and mtDNA	Fu 2013; simultaneous enrichment of ~1.2M SNPs and mtDNA	HiSeq X10	2x101, 2x7	0.000305389	62.8	1.081	57.4	0.038	[0.581, 0.927]	U5a	0.003	3592	71.6	0.021	93	11	U
S12160.E1.L1	Negative result (library failed screening)	I12160	Fail	<2500.SNPs	KTR1.7 (Katarzhino kurgan 1 burial 7)	3300-2200 BCE	Chervonoznamenka	Ukraine	47.02	30.3	cranial bone	Boston		Boston	manual	Dabney 2013, Korlevic 2015	Boston	ds		partial	Rohland 2015; silica coated magnetic beads and 7x volume PB (Qiagen) for cleanups, Bst2.0 in smaller volume, 100ul total PCR volume, higher primer concentration, SPRI cleanup of PCR	1240k+	Fu 2013; simultaneous enrichment of ~1.2M SNPs and mtDNA	Fu 2013; simultaneous enrichment of ~1.2M SNPs and mtDNA	NextSeq 500	2x76, 2x7	5.31007e-05	31.4	0.05166	61.1	0					59.3	0.015	4	4	U
S12161.E1.L1	Negative result (library failed screening)	I12161	Fail	<2500.SNPs	KTR1.12 (Katarzhino kurgan 1 burial 12)	3200-2200 BCE	Chervonoznamenka	Ukraine	47.02	30.3	cranial bone	Boston		Boston	manual	Dabney 2013, Korlevic 2015	Boston	ds		partial	Rohland 2015; silica coated magnetic beads and 7x volume PB (Qiagen) for cleanups, Bst2.0 in smaller volume, 100ul total PCR volume, higher primer concentration, SPRI cleanup of PCR	1240k+	Fu 2013; simultaneous enrichment of ~1.2M SNPs and mtDNA	Fu 2013; simultaneous enrichment of ~1.2M SNPs and mtDNA	NextSeq 500	2x76, 2x7	4.21345e-05	32.7	0.1103	50.8	0.1885					52.7	0.1555	39	0	U
S12166.E1.L1	Negative result (library failed screening)	I12166	Fail	<2500.SNPs	KTR1.3 (Katarzhino kurgan 1 burial 3)	3200-2000 BCE	Chervonoznamenka	Ukraine	47.02	30.3	phalanx	Boston		Boston	manual	Dabney 2013, Korlevic 2015	Boston	ds		partial	Rohland 2015; silica coated magnetic beads and 7x volume PB (Qiagen) for cleanups, Bst2.0 in smaller volume, 100ul total PCR volume, higher primer concentration, SPRI cleanup of PCR	1240k+	Fu 2013; simultaneous enrichment of ~1.2M SNPs and mtDNA	Fu 2013; simultaneous enrichment of ~1.2M SNPs and mtDNA	NextSeq 500	2x76, 2x7	1.66895e-05	32	0.1085	64.2	0.1					60.1	0.0125	16	3	U
S12167.E1.L1	Negative result (library failed screening)	I12167	Fail	sexratio=0.253	KTR1.10 (Katarzhino kurgan 1 burial 10)	3946-3635 calBCE (4950±70 BP, Ki-9523)	Chervonoznamenka	Ukraine	47.02	30.3	phalanx	Boston		Boston	manual	Dabney 2013, Korlevic 2015	Boston	ds		partial	Rohland 2015; silica coated magnetic beads and 7x volume PB (Qiagen) for cleanups, Bst2.0 in smaller volume, 100ul total PCR volume, higher primer concentration, SPRI cleanup of PCR	1240k+	Fu 2013; simultaneous enrichment of ~1.2M SNPs and mtDNA	Fu 2013; simultaneous enrichment of ~1.2M SNPs and mtDNA	NextSeq 500	2x76, 2x7	7.52358e-05	44.4	1.186	62.4	0.113			0.005126	6131	63.2	0.081	142	48	U
S12169.E1.L1	Negative result (library failed screening)	I12169	Fail	<2500.SNPs	KTR1.18 (Katarzhino kurgan 1 burial 18)	3300-2000 BCE	Chervonoznamenka	Ukraine	47.02	30.3	tooth	Boston		Boston	manual	Dabney 2013, Korlevic 2015	Boston	ds		partial	Rohland 2015; silica coated magnetic beads and 7x volume PB (Qiagen) for cleanups, Bst2.0 in smaller volume, 100ul total PCR volume, higher primer concentration, SPRI cleanup of PCR	1240k+	Fu 2013; simultaneous enrichment of ~1.2M SNPs and mtDNA	Fu 2013; simultaneous enrichment of ~1.2M SNPs and mtDNA	NextSeq 500	2x76, 2x7	2.43688e-05	36.3	0.4447	59.9	0					59.9	0.014	27	1	U
S12170.E1.L1	Negative result (library failed screening)	I12170	Fail	<2500.SNPs	KTR2.1 (Katarzhino kurgan 2 burial 1)	3311-2578 calBCE (4270±90 BP, Ki-17331)	Chervonoznamenka	Ukraine	47.02	30.3	tooth	Boston		Boston	manual	Dabney 2013, Korlevic 2015	Boston	ds		partial	Rohland 2015; silica coated magnetic beads and 7x volume PB (Qiagen) for cleanups, Bst2.0 in smaller volume, 100ul total PCR volume, higher primer concentration, SPRI cleanup of PCR	1240k+	Fu 2013; simultaneous enrichment of ~1.2M SNPs and mtDNA	Fu 2013; simultaneous enrichment of ~1.2M SNPs and mtDNA	NextSeq 500	2x76, 2x7	4.33375e-05	39.4	25.87	48	0.176	[0.981,0.997]	U4c1			50.1	0.1465	16	5	U
S16659.Y1.E1.L1	Negative result (library failed screening)	I16659	Fail	<2500.SNPs, damage.half=0.013	KTR1.11 (Katarzhino kurgan 1 burial 11)	3200-2200 BCE	Chervonoznamenka	Ukraine	47.02	30.3	tooth	Boston	37	Boston	robotic	Rohland 2018 (Dabney Buffer, silica beads)	Boston	ds	7.4	partial	Rohland 2015; silica coated magnetic beads and 7x volume PB (Qiagen) for cleanups, Bst2.0 in smaller volume, 100ul total PCR volume, higher primer concentration, SPRI cleanup of PCR	1240k+v2	Fu 2013; simultaneous enrichment of ~1.2M SNPs and mtDNA	Fu 2013; simultaneous enrichment of ~1.2M SNPs and mtDNA	HiSeq X10	2x101, 2x7	7.90273e-05	31.6		0	0	[nan, nan]	H2a2a1	0	24	45.9	0.013	0	1	U
S16660.Y1.E1.L1	Negative result (library failed screening)	I16660	Fail	<2500.SNPs, damage.half=0.018	KTR1.16 (Katarzhino kurgan 1 burial 16)	3200-2200 BCE	Chervonoznamenka	Ukraine	47.02	30.3	tooth	Boston	38	Boston	robotic	Rohland 2018 (Dabney Buffer, silica beads)	Boston	ds	7.6	partial	Rohland 2015; silica coated magnetic beads and 7x volume PB (Qiagen) for cleanups, Bst2.0 in smaller volume, 100ul total PCR volume, higher primer concentration, SPRI cleanup of PCR	1240k+v2	Fu 2013; simultaneous enrichment of ~1.2M SNPs and mtDNA	Fu 2013; simultaneous enrichment of ~1.2M SNPs and mtDNA	HiSeq X10	2x101, 2x7	4.14258e-05	33.4	0.03265	60.1	0	[0.300, 0.992]	H2a2	0	197	61.3	0.018	6	2	U
S16661.Y1.E1.L1	Negative result (library failed screening)	I16661	Fail	<2500.SNPs, damage.half=0.013	KTR1.17 (Katarzhino kurgan 1 burial 17)	2600-2200 BCE	Chervonoznamenka	Ukraine	47.02	30.3	cranial bone	Boston	37	Boston	robotic	Rohland 2018 (Dabney Buffer, silica beads)	Boston	ds	7.4	partial	Rohland 2015; silica coated magnetic beads and 7x volume PB (Qiagen) for cleanups, Bst2.0 in smaller volume, 100ul total PCR volume, higher primer concentration, SPRI cleanup of PCR	1240k+v2	Fu 2013; simultaneous enrichment of ~1.2M SNPs and mtDNA	Fu 2013; simultaneous enrichment of ~1.2M SNPs and mtDNA	HiSeq X10	2x101, 2x7	4.24446e-05	37.1	0.04424	61.1	0	[0.172, 0.989]	JT	0	283	60.1	0.013	6	2	U
S16662.Y1.E1.L1	Negative result (library failed screening)	I16662	Fail	<2500.SNPs, sexratio=0.2, damage.half=0.026	KTR1.21 (Katarzhino kurgan 1 burial 21)	3200-2200 BCE	Chervonoznamenka	Ukraine	47.02	30.3	tooth	Boston	37	Boston	robotic	Rohland 2018 (Dabney Buffer, silica beads)	Boston	ds	7.4	partial	Rohland 2015; silica coated magnetic beads and 7x volume PB (Qiagen) for cleanups, Bst2.0 in smaller volume, 100ul total PCR volume, higher primer concentration, SPRI cleanup of PCR	1240k+v2	Fu 2013; simultaneous enrichment of ~1.2M SNPs and mtDNA	Fu 2013; simultaneous enrichment of ~1.2M SNPs and mtDNA	HiSeq X10	2x101, 2x7	6.81729e-05	38.2	0.03627	66.8	0	[0.172, 0.988]	H2a2a1	0	150	52.7	0.026	8	2	U
S16663.Y1.E1.L1	Negative result (library failed screening)	I16663	Fail	<2500.SNPs, damage.half=0.009	KTR1.21E (Katarzhino kurgan 1 burial 21E)	3200-2200 BCE	Chervonoznamenka	Ukraine	47.02	30.3	tooth	Boston	37	Boston	robotic	Rohland 2018 (Dabney Buffer, silica beads)	Boston	ds	7.4	partial	Rohland 2015; silica coated magnetic beads and 7x volume PB (Qiagen) for cleanups, Bst2.0 in smaller volume, 100ul total PCR volume, higher primer concentration, SPRI cleanup of PCR	1240k+v2	Fu 2013; simultaneous enrichment of ~1.2M SNPs and mtDNA	Fu 2013; simultaneous enrichment of ~1.2M SNPs and mtDNA	HiSeq X10	2x101, 2x7	2.92961e-05	31.2	0.02831	67	0	[0.029, 0.979]	HV	0.001	971	73.4	0.009	45	0	U
S16664.Y1.E1.L1	Negative result (library failed screening)	I16664	Fail	<2500.SNPs, damage.half=0.011	KTR1.21W (Katarzhino kurgan 1 burial 21W)	3200-2200 BCE	Chervonoznamenka	Ukraine	47.02	30.3	tooth	Boston	35	Boston	robotic	Rohland 2018 (Dabney Buffer, silica beads)	Boston	ds	7	partial	Rohland 2015; silica coated magnetic beads and 7x volume PB (Qiagen) for cleanups, Bst2.0 in smaller volume, 100ul total PCR volume, higher primer concentration, SPRI cleanup of PCR	1240k+v2	Fu 2013; simultaneous enrichment of ~1.2M SNPs and mtDNA	Fu 2013; simultaneous enrichment of ~1.2M SNPs and mtDNA	HiSeq X10	2x101, 2x7	6.15464e-05	33.9	0.004708	78	0	[0.025, 0.975]	H2a2a1	0	15	42.1	0.011	0	0	U
S16665.Y1.E1.L1	Negative result (library failed screening)	I16665	Fail	<2500.SNPs, damage.half=0.012	KTR2.6 (Katarzhino kurgan 2 burial 6)	3300-2200 BCE	Chervonoznamenka	Ukraine	47.02	30.3	cranial bone	Boston	38	Boston	robotic	Rohland 2018 (Dabney Buffer, silica beads)	Boston	ds	7.6	partial	Rohland 2015; silica coated magnetic beads and 7x volume PB (Qiagen) for cleanups, Bst2.0 in smaller volume, 100ul total PCR volume, higher primer concentration, SPRI cleanup of PCR	1240k+v2	Fu 2013; simultaneous enrichment of ~1.2M SNPs and mtDNA	Fu 2013; simultaneous enrichment of ~1.2M SNPs and mtDNA	HiSeq X10	2x101, 2x7	0.000136146	37.4	0.3129	71	0	[0.515, 0.925]	H1a	0.001	1476	66.2	0.012	33	16	U
S7924.E1.L1	Negative result (library failed screening)	I7924	Fail	screening spike complexity < 0.005	K2.1 (Katarzhino kurgan 2 burial 1)	3311-2578 calBCE (4270±90 BP, Ki-17331)	Chervonoznamenka	Ukraine	47.02	30.3	tooth	Boston		Boston	manual	Dabney 2013, Korlevic 2015	Boston	ds		partial	Rohland 2015; silica coated magnetic beads and 7x volume PB (Qiagen) for cleanups, Bst2.0 in smaller volume, 100ul total PCR volume, higher primer concentration, SPRI cleanup of PCR		Maricic 2010; separate enrichment for mtDNA				0.0079	20	0.405	37	0.168		U4c1	0	0	0	0	0	0
S27281.Y1.E1.L1	Negative result (library failed screening)	I27281	Fail	mtcontam=[0.842, 0.952]	Der14 (Dereivka-65, cemetery 2, skeleton 9)	4700-3900 BCE	Dereivka	Ukraine	48.9147	33.7811	tooth	Boston	40	Boston	robotic	Rohland 2018 (Dabney Buffer, silica beads)	Boston	ds	8	partial	Rohland 2015; silica coated magnetic beads and 7x volume PB (Qiagen) for cleanups, Bst2.0 in smaller volume, 100ul total PCR volume, higher primer concentration, SPRI cleanup of PCR	1240k+v2	Fu 2013; simultaneous enrichment of ~1.2M SNPs and mtDNA	Fu 2013; simultaneous enrichment of ~1.2M SNPs and mtDNA	HiSeq X10	2x101, 2x7	0.0009803	58	6.69	53.8	0.1295	[0.842, 0.952]	U5b2	0.004373	5302	68.5	0.077	146	35	U
S27284.Y1.E1.L1	Negative result (library failed screening)	I27284	Fail	<2500.SNPs	Der42 (Dereivka-61, cemetery 2, skeleton 10)	4700-3900 BCE	Dereivka	Ukraine	48.9147	33.7811	tooth	Boston	39	Boston	robotic	Rohland 2018 (Dabney Buffer, silica beads)	Boston	ds	7.8	partial	Rohland 2015; silica coated magnetic beads and 7x volume PB (Qiagen) for cleanups, Bst2.0 in smaller volume, 100ul total PCR volume, higher primer concentration, SPRI cleanup of PCR	1240k+v2	Fu 2013; simultaneous enrichment of ~1.2M SNPs and mtDNA	Fu 2013; simultaneous enrichment of ~1.2M SNPs and mtDNA	HiSeq X10	2x101, 2x7	7.02657e-05	38.5	0.1196	55	0.1365	[0.549, 0.996]	U4c1	0.000686	840	58.1	0.112	13	6	U
S27284.Y1.E2.L1	Negative result (library failed screening)	I27284	Fail	<2500.SNPs	Der42 (Dereivka-61, cemetery 2, skeleton 10)	4700-3900 BCE	Dereivka	Ukraine	48.9147	33.7811	tooth	Boston	39	Boston	robotic	Rohland 2018 (Dabney Buffer, silica beads)	Boston	ds	7.8	partial	Rohland 2015; silica coated magnetic beads and 7x volume PB (Qiagen) for cleanups, Bst2.0 in smaller volume, 100ul total PCR volume, higher primer concentration, SPRI cleanup of PCR	Twist1.44Mv1.2(lowMT)	Rohland 2022	Rohland 2022	HiSeq X10	2x101, 2x7	5.71014e-05	36	0.01418	78.3	0	[0.036, 0.981]	H2a2a1	0.001024	1254	45.1	0.05	28	13	U
S27282.Y1.E6.L1	Negative result (library failed screening)	I27282	Fail	<2500.SNPs	Der15 (Deriivka-2, Burial 8)	4322-4052 calBCE (5345±30 BP, PSUAMS-10370)	Deriivka (Kirovohrad Oblast, Oleksandriia District, Onufriivka municipality)	Ukraine	48.9142	33.7649	tooth	Boston	40	Boston	robotic	Rohland 2018 (Dabney Buffer, silica beads)	Boston	ds	4	partial	Rohland 2015; silica coated magnetic beads and 7x volume PB (Qiagen) for cleanups, Bst2.0 in smaller volume, 100ul total PCR volume, higher primer concentration, SPRI cleanup of PCR	Twist1.44Mv1.2	Rohland 2022	Rohland 2022	HiSeq X10	2x101, 2x7	0.0013767	60.2	0.01563	64.8	0	[0.026, 0.976]	H2a2a1	8.8e-05	224	60.7	0.1245	0	0	U
S27282.Y1.E7.L1	Negative result (library failed screening)	I27282	Fail	<2500.SNPs	Der15 (Deriivka-2, Burial 8)	4322-4052 calBCE (5345±30 BP, PSUAMS-10370)	Deriivka (Kirovohrad Oblast, Oleksandriia District, Onufriivka municipality)	Ukraine	48.9142	33.7649	tooth	Boston	40	Boston	robotic	Rohland 2018 (Dabney Buffer, silica beads)	Boston	ds	4	partial	Rohland 2015; silica coated magnetic beads and 7x volume PB (Qiagen) for cleanups, Bst2.0 in smaller volume, 100ul total PCR volume, higher primer concentration, SPRI cleanup of PCR	Twist1.44Mv1.2	Rohland 2022	Rohland 2022	HiSeq X10	2x101, 2x7	0.00182131	59.1	0.005432	45	0	[0.027, 0.977]	H2a2a1	5.2e-05	122	59.7	0.128	0	0	U
S27282.Y1.E8.L1	Negative result (library failed screening)	I27282	Fail	<2500.SNPs	Der15 (Deriivka-2, Burial 8)	4322-4052 calBCE (5345±30 BP, PSUAMS-10370)	Deriivka (Kirovohrad Oblast, Oleksandriia District, Onufriivka municipality)	Ukraine	48.9142	33.7649	tooth	Boston	40	Boston	robotic	Rohland 2018 (Dabney Buffer, silica beads)	Boston	ds	4	partial	Rohland 2015; silica coated magnetic beads and 7x volume PB (Qiagen) for cleanups, Bst2.0 in smaller volume, 100ul total PCR volume, higher primer concentration, SPRI cleanup of PCR	Twist1.44Mv1.2	Rohland 2022	Rohland 2022	HiSeq X10	2x101, 2x7	0.0150812	51.1	0.005371	44.5	0	[0.025, 0.975]	H2a2a1	1e-06	3	47.8	0.0595	0	0	U
S27282.Y1.E9.L1	Negative result (library failed screening)	I27282	Fail	<2500.SNPs	Der15 (Deriivka-2, Burial 8)	4322-4052 calBCE (5345±30 BP, PSUAMS-10370)	Deriivka (Kirovohrad Oblast, Oleksandriia District, Onufriivka municipality)	Ukraine	48.9142	33.7649	tooth	Boston	40	Boston	robotic	Rohland 2018 (Dabney Buffer, silica beads)	Boston	ds	4	partial	Rohland 2015; silica coated magnetic beads and 7x volume PB (Qiagen) for cleanups, Bst2.0 in smaller volume, 100ul total PCR volume, higher primer concentration, SPRI cleanup of PCR	Twist1.44Mv1.2	Rohland 2022	Rohland 2022	HiSeq X10	2x101, 2x7	0.00740741	74.8		0	0	[nan, nan]	H2a2a1	1e-06	2	60.4	0	0	0	U
S28319.Y1.E10.L1	Negative result (library failed screening)	I28319	Fail	<500.SNPs	Der16 (Deriivka-2, Burial 5)	4435-3987 calBCE (5380±90 BP, OxA-5032)	Deriivka (Kirovohrad Oblast, Oleksandriia District, Onufriivka municipality)	Ukraine	48.9142	33.7649	bone	Boston	37	Boston	robotic	Rohland 2018 (Dabney Buffer, silica beads)	Boston	ds	1.8	partial	Rohland 2015; silica coated magnetic beads and 7x volume PB (Qiagen) for cleanups, Bst2.0 in smaller volume, 100ul total PCR volume, higher primer concentration, SPRI cleanup of PCR	Twist1.44Mv1.2	Rohland 2022	Rohland 2022	HiSeq X10	2x101, 2x7	0.000191278	62.1	0.002535	42	0	[0.025, 0.974]	H2a2a1	2.2e-05	58	65.7	0.0565	1	0	U
S28319.Y1.E11.L1	Negative result (library failed screening)	I28319	Fail	<500.SNPs	Der16 (Deriivka-2, Burial 5)	4435-3987 calBCE (5380±90 BP, OxA-5032)	Deriivka (Kirovohrad Oblast, Oleksandriia District, Onufriivka municipality)	Ukraine	48.9142	33.7649	bone	Boston	37	Boston	robotic	Rohland 2018 (Dabney Buffer, silica beads)	Boston	ds	1.8	partial	Rohland 2015; silica coated magnetic beads and 7x volume PB (Qiagen) for cleanups, Bst2.0 in smaller volume, 100ul total PCR volume, higher primer concentration, SPRI cleanup of PCR	Twist1.44Mv1.2	Rohland 2022	Rohland 2022	HiSeq X10	2x101, 2x7	0.000142384	58.4		0	0	[nan, nan]	H2a2a1	1.3e-05	36	64.4	0.035	0	0	U
S28319.Y1.E12.L1	Negative result (library failed screening)	I28319	Fail	<500.SNPs	Der16 (Deriivka-2, Burial 5)	4435-3987 calBCE (5380±90 BP, OxA-5032)	Deriivka (Kirovohrad Oblast, Oleksandriia District, Onufriivka municipality)	Ukraine	48.9142	33.7649	bone	Boston	37	Boston	robotic	Rohland 2018 (Dabney Buffer, silica beads)	Boston	ds	1.8	partial	Rohland 2015; silica coated magnetic beads and 7x volume PB (Qiagen) for cleanups, Bst2.0 in smaller volume, 100ul total PCR volume, higher primer concentration, SPRI cleanup of PCR	Twist1.44Mv1.2	Rohland 2022	Rohland 2022	HiSeq X10	2x101, 2x7	0.000145019	68.5		0	0	[nan, nan]	H2a2a1	7e-06	21	65.6	0.039	0	0	U
S28319.Y1.E13.L1	Negative result (library failed screening)	I28319	Fail	<500.SNPs	Der16 (Deriivka-2, Burial 5)	4435-3987 calBCE (5380±90 BP, OxA-5032)	Deriivka (Kirovohrad Oblast, Oleksandriia District, Onufriivka municipality)	Ukraine	48.9142	33.7649	bone	Boston	37	Boston	robotic	Rohland 2018 (Dabney Buffer, silica beads)	Boston	ds	1.8	partial	Rohland 2015; silica coated magnetic beads and 7x volume PB (Qiagen) for cleanups, Bst2.0 in smaller volume, 100ul total PCR volume, higher primer concentration, SPRI cleanup of PCR	Twist1.44Mv1.2	Rohland 2022	Rohland 2022	HiSeq X10	2x101, 2x7	0.00024307	63.5	0.002052	34	0	[0.026, 0.975]	H2a2a1	1.1e-05	31	63.4	0.0765	2	0	U
S28319.Y1.E14.L1	Negative result (library failed screening)	I28319	Fail	<500.SNPs, damage.ds=0.017	Der16 (Deriivka-2, Burial 5)	4435-3987 calBCE (5380±90 BP, OxA-5032)	Deriivka (Kirovohrad Oblast, Oleksandriia District, Onufriivka municipality)	Ukraine	48.9142	33.7649	bone	Boston	37	Boston	robotic	Rohland 2018 (Dabney Buffer, silica beads)	Boston	ds	1.8	partial	Rohland 2015; silica coated magnetic beads and 7x volume PB (Qiagen) for cleanups, Bst2.0 in smaller volume, 100ul total PCR volume, higher primer concentration, SPRI cleanup of PCR	Twist1.44Mv1.2	Rohland 2022	Rohland 2022	HiSeq X10	2x101, 2x7	0.0056083	76.1	0.004647	77	0	[nan, nan]	H2a2a1	8.3e-05	175	79.3	0.0165	5	0	U
S28319.Y1.E15.L1	Negative result (library failed screening)	I28319	Fail	<500.SNPs, damage.ds=0.021	Der16 (Deriivka-2, Burial 5)	4435-3987 calBCE (5380±90 BP, OxA-5032)	Deriivka (Kirovohrad Oblast, Oleksandriia District, Onufriivka municipality)	Ukraine	48.9142	33.7649	bone	Boston	37	Boston	robotic	Rohland 2018 (Dabney Buffer, silica beads)	Boston	ds	1.8	partial	Rohland 2015; silica coated magnetic beads and 7x volume PB (Qiagen) for cleanups, Bst2.0 in smaller volume, 100ul total PCR volume, higher primer concentration, SPRI cleanup of PCR	Twist1.44Mv1.2	Rohland 2022	Rohland 2022	HiSeq X10	2x101, 2x7	0.000756329	72.8	0.002776	46	0	[0.026, 0.976]	H2a2a1	2.2e-05	62	67.1	0.0215	0	1	U
S28319.Y1.E16.L1	Negative result (library failed screening)	I28319	Fail	<500.SNPs, damage.ds=0.005	Der16 (Deriivka-2, Burial 5)	4435-3987 calBCE (5380±90 BP, OxA-5032)	Deriivka (Kirovohrad Oblast, Oleksandriia District, Onufriivka municipality)	Ukraine	48.9142	33.7649	bone	Boston	37	Boston	robotic	Rohland 2018 (Dabney Buffer, silica beads)	Boston	ds	1.8	partial	Rohland 2015; silica coated magnetic beads and 7x volume PB (Qiagen) for cleanups, Bst2.0 in smaller volume, 100ul total PCR volume, higher primer concentration, SPRI cleanup of PCR	Twist1.44Mv1.2	Rohland 2022	Rohland 2022	HiSeq X10	2x101, 2x7	0.000687632	76.2		0	0	[nan, nan]	H2a2a1	1.1e-05	22	69.1	0.005	0	0	U
S28319.Y1.E17.L1	Negative result (library failed screening)	I28319	Fail	<500.SNPs, damage.ds=0.013	Der16 (Deriivka-2, Burial 5)	4435-3987 calBCE (5380±90 BP, OxA-5032)	Deriivka (Kirovohrad Oblast, Oleksandriia District, Onufriivka municipality)	Ukraine	48.9142	33.7649	bone	Boston	37	Boston	robotic	Rohland 2018 (Dabney Buffer, silica beads)	Boston	ds	1.8	partial	Rohland 2015; silica coated magnetic beads and 7x volume PB (Qiagen) for cleanups, Bst2.0 in smaller volume, 100ul total PCR volume, higher primer concentration, SPRI cleanup of PCR	Twist1.44Mv1.2	Rohland 2022	Rohland 2022	HiSeq X10	2x101, 2x7	0.0890653	72.8		0	0	[nan, nan]	H2a2a1	2e-06	5	70.2	0.0125	0	0	U
S28319.Y1.E5.L1	Negative result (library failed screening)	I28319	Fail	2500.to.5000.SNPs	Der16 (Deriivka-2, Burial 5)	4435-3987 calBCE (5380±90 BP, OxA-5032)	Deriivka (Kirovohrad Oblast, Oleksandriia District, Onufriivka municipality)	Ukraine	48.9142	33.7649	bone	Boston	37	Boston	robotic	Rohland 2018 (Dabney Buffer, silica beads)	Boston	ds	1.8	partial	Rohland 2015; silica coated magnetic beads and 7x volume PB (Qiagen) for cleanups, Bst2.0 in smaller volume, 100ul total PCR volume, higher primer concentration, SPRI cleanup of PCR	Twist1.44Mv1.2	Rohland 2022	Rohland 2022	HiSeq X10	2x101, 2x7	0.00946325	52.2	0.5821	54.5	0.1475	[0.462, 0.865]	T2a1	0.001156	3133	55.6	0.1125	116	0	F
S28319.Y1.E6.L1	Negative result (library failed screening)	I28319	Fail	2500.to.5000.SNPs	Der16 (Deriivka-2, Burial 5)	4435-3987 calBCE (5380±90 BP, OxA-5032)	Deriivka (Kirovohrad Oblast, Oleksandriia District, Onufriivka municipality)	Ukraine	48.9142	33.7649	bone	Boston	37	Boston	robotic	Rohland 2018 (Dabney Buffer, silica beads)	Boston	ds	1.8	partial	Rohland 2015; silica coated magnetic beads and 7x volume PB (Qiagen) for cleanups, Bst2.0 in smaller volume, 100ul total PCR volume, higher primer concentration, SPRI cleanup of PCR	Twist1.44Mv1.2	Rohland 2022	Rohland 2022	HiSeq X10	2x101, 2x7	0.00758228	56.4	0.3287	49.1	0.0925	[0.697, 0.985]	T2	0.000889	2618	61.9	0.07	86	1	U
S28319.Y1.E7.L1	Negative result (library failed screening)	I28319	Fail	2500.to.5000.SNPs, sexratio=0.052	Der16 (Deriivka-2, Burial 5)	4435-3987 calBCE (5380±90 BP, OxA-5032)	Deriivka (Kirovohrad Oblast, Oleksandriia District, Onufriivka municipality)	Ukraine	48.9142	33.7649	bone	Boston	37	Boston	robotic	Rohland 2018 (Dabney Buffer, silica beads)	Boston	ds	1.8	partial	Rohland 2015; silica coated magnetic beads and 7x volume PB (Qiagen) for cleanups, Bst2.0 in smaller volume, 100ul total PCR volume, higher primer concentration, SPRI cleanup of PCR	Twist1.44Mv1.2	Rohland 2022	Rohland 2022	HiSeq X10	2x101, 2x7	0.00748682	60.4	0.3395	53.1	0.1075	[0.481, 0.927]	I5	0.000909	2587	67.7	0.059	73	4	U
S28319.Y1.E8.L1	Negative result (library failed screening)	I28319	Fail	<2500.SNPs, sexratio=0.033	Der16 (Deriivka-2, Burial 5)	4435-3987 calBCE (5380±90 BP, OxA-5032)	Deriivka (Kirovohrad Oblast, Oleksandriia District, Onufriivka municipality)	Ukraine	48.9142	33.7649	bone	Boston	37	Boston	robotic	Rohland 2018 (Dabney Buffer, silica beads)	Boston	ds	1.8	partial	Rohland 2015; silica coated magnetic beads and 7x volume PB (Qiagen) for cleanups, Bst2.0 in smaller volume, 100ul total PCR volume, higher primer concentration, SPRI cleanup of PCR	Twist1.44Mv1.2	Rohland 2022	Rohland 2022	HiSeq X10	2x101, 2x7	0.0065895	52.5	0.309	53.9	0.115	[0.720, 0.998]	T2a1	0.000734	2054	58.7	0.0845	58	2	U
S28319.Y1.E9.L1	Negative result (library failed screening)	I28319	Fail	<2500.SNPs, sexratio=0.043	Der16 (Deriivka-2, Burial 5)	4435-3987 calBCE (5380±90 BP, OxA-5032)	Deriivka (Kirovohrad Oblast, Oleksandriia District, Onufriivka municipality)	Ukraine	48.9142	33.7649	bone	Boston	37	Boston	robotic	Rohland 2018 (Dabney Buffer, silica beads)	Boston	ds	1.8	partial	Rohland 2015; silica coated magnetic beads and 7x volume PB (Qiagen) for cleanups, Bst2.0 in smaller volume, 100ul total PCR volume, higher primer concentration, SPRI cleanup of PCR	Twist1.44Mv1.2	Rohland 2022	Rohland 2022	HiSeq X10	2x101, 2x7	0.00561594	53	0.3249	54.9	0.0505	[0.551, 0.977]	H2a2a	0.000668	1874	58.1	0.087	45	2	U
S27283.Y1.E6.L1	Negative result (library failed screening)	I27283	Fail	<2500.SNPs	Der41 (Deriivka-2, 1965, burial 11)	4444-4262 calBCE (5500±30 BP, PSUAMS-10371)	Deriivka-2 (Kirovohrad Oblast, Oleksandriia District, Onufriivka municipality)	Ukraine	48.9142	33.7649	tooth	Boston	40	Boston	robotic	Rohland 2018 (Dabney Buffer, silica beads)	Boston	ds	4	partial	Rohland 2015; silica coated magnetic beads and 7x volume PB (Qiagen) for cleanups, Bst2.0 in smaller volume, 100ul total PCR volume, higher primer concentration, SPRI cleanup of PCR	Twist1.44Mv1.2	Rohland 2022	Rohland 2022	HiSeq X10	2x101, 2x7	0.00203125	50.1	0.01666	46	0	[0.103, 0.987]	U	0.000325	950	53.3	0.129	4	5	U
S27283.Y1.E7.L1	Negative result (library failed screening)	I27283	Fail	<500.SNPs	Der41 (Deriivka-2, 1965, burial 11)	4444-4262 calBCE (5500±30 BP, PSUAMS-10371)	Deriivka-2 (Kirovohrad Oblast, Oleksandriia District, Onufriivka municipality)	Ukraine	48.9142	33.7649	tooth	Boston	40	Boston	robotic	Rohland 2018 (Dabney Buffer, silica beads)	Boston	ds	4	partial	Rohland 2015; silica coated magnetic beads and 7x volume PB (Qiagen) for cleanups, Bst2.0 in smaller volume, 100ul total PCR volume, higher primer concentration, SPRI cleanup of PCR	Twist1.44Mv1.2	Rohland 2022	Rohland 2022	HiSeq X10	2x101, 2x7	0.000866852	55.9		0	0	[nan, nan]	H2a2a1	4.5e-05	135	56.8	0.158	0	0	U
S27283.Y1.E8.L1	Negative result (library failed screening)	I27283	Fail	<500.SNPs	Der41 (Deriivka-2, 1965, burial 11)	4444-4262 calBCE (5500±30 BP, PSUAMS-10371)	Deriivka-2 (Kirovohrad Oblast, Oleksandriia District, Onufriivka municipality)	Ukraine	48.9142	33.7649	tooth	Boston	40	Boston	robotic	Rohland 2018 (Dabney Buffer, silica beads)	Boston	ds	4	partial	Rohland 2015; silica coated magnetic beads and 7x volume PB (Qiagen) for cleanups, Bst2.0 in smaller volume, 100ul total PCR volume, higher primer concentration, SPRI cleanup of PCR	Twist1.44Mv1.2	Rohland 2022	Rohland 2022	HiSeq X10	2x101, 2x7	0.003615	53		0	0	[nan, nan]	H2a2a1	1e-06	2	51.4	0.0715	0	0	U
S27283.Y1.E9.L1	Negative result (library failed screening)	I27283	Fail	<500.SNPs	Der41 (Deriivka-2, 1965, burial 11)	4444-4262 calBCE (5500±30 BP, PSUAMS-10371)	Deriivka-2 (Kirovohrad Oblast, Oleksandriia District, Onufriivka municipality)	Ukraine	48.9142	33.7649	tooth	Boston	40	Boston	robotic	Rohland 2018 (Dabney Buffer, silica beads)	Boston	ds	4	partial	Rohland 2015; silica coated magnetic beads and 7x volume PB (Qiagen) for cleanups, Bst2.0 in smaller volume, 100ul total PCR volume, higher primer concentration, SPRI cleanup of PCR	Twist1.44Mv1.2	Rohland 2022	Rohland 2022	HiSeq X10	2x101, 2x7	0.00168512	53		0	0	[nan, nan]	H2a2a1	0	0	54.3	0.1875	0	0	U
S12620.Y1.E1.L1	Negative result (library failed screening)	I12620	Fail	<2500 SNPs	D1.14 (Dubinovo kurgan 1 burial 14)	2400-2000 BCE	Dubinovo	Ukraine	48.13	30.28	tooth	Boston	70	Boston	robotic	Rohland 2018 (Dabney Buffer, silica beads)	Boston	ds	7	partial	Rohland 2015; silica coated magnetic beads and 7x volume PB (Qiagen) for cleanups, Bst2.0 in smaller volume, 100ul total PCR volume, higher primer concentration, SPRI cleanup of PCR	1240k+v2	Fu 2013; simultaneous enrichment of ~1.2M SNPs and mtDNA	Fu 2013; simultaneous enrichment of ~1.2M SNPs and mtDNA	NextSeq 500	2x76, 2x7	6.31023e-05	47.9	1.287	46.3	0.196	[0.483,0.781]	X2b4	0.002	1977	56.8	0.128	43	17	U
S12622.Y1.E1.L1	Negative result (library failed screening)	I12622	Fail	<2500 SNPs	D1.1 (Dubinovo kurgan 1 burial 1)	2900-2200 BCE	Dubinovo	Ukraine	48.13	30.28	tooth	Boston	65	Boston	robotic	Rohland 2018 (Dabney Buffer, silica beads)	Boston	ds	6.5	partial	Rohland 2015; silica coated magnetic beads and 7x volume PB (Qiagen) for cleanups, Bst2.0 in smaller volume, 100ul total PCR volume, higher primer concentration, SPRI cleanup of PCR	1240k+v2	Fu 2013; simultaneous enrichment of ~1.2M SNPs and mtDNA	Fu 2013; simultaneous enrichment of ~1.2M SNPs and mtDNA	NextSeq 500	2x76, 2x7	1.66228e-05	31.5	0.002535	42	0.5	[0.026,0.975]	H2a2a1	0	44	46	0.015	0	0	U
S13062.E1.L1	Negative result (library failed screening)	I13062	Fail	<2500 SNPs	DBN1.12 (Dubinovo kurgan 1 burial 12)	2580-2140 calBCE (3900±80 BP, Ki-11203)	Dubinovo	Ukraine	48.13	30.28	tooth	Boston		Boston	manual	Dabney 2013, Korlevic 2015	Boston	ds		partial	Rohland 2015; silica coated magnetic beads and 7x volume PB (Qiagen) for cleanups, Bst2.0 in smaller volume, 100ul total PCR volume, higher primer concentration, SPRI cleanup of PCR	1240k+v2	Fu 2013; simultaneous enrichment of ~1.2M SNPs and mtDNA	Fu 2013; simultaneous enrichment of ~1.2M SNPs and mtDNA	NextSeq 500	2x76, 2x7	6.35776e-05	50.4	0.5777	48.8	0.144	[0.642,0.964]	H15	0.002	1876	60.1	0.065	45	20	U
S13063.E1.L1	Negative result (library failed screening)	I13063	Fail	<2500 SNPs	DBN1.8 (Dubinovo kurgan 1 burial 8)	2620-2206 calBCE (3940±70 BP, Ki-11200)	Dubinovo	Ukraine	48.13	30.28	tooth	Boston		Boston	manual	Dabney 2013, Korlevic 2015	Boston	ds		partial	Rohland 2015; silica coated magnetic beads and 7x volume PB (Qiagen) for cleanups, Bst2.0 in smaller volume, 100ul total PCR volume, higher primer concentration, SPRI cleanup of PCR	1240k+v2	Fu 2013; simultaneous enrichment of ~1.2M SNPs and mtDNA	Fu 2013; simultaneous enrichment of ~1.2M SNPs and mtDNA	NextSeq 500	2x76, 2x7	8.13355e-05	38.4	0.194	63	0.056	[0.750,0.998]	H2a2a1	0.001	935	60.9	0.032	23	4	U
S7926.E1.L1	Negative result (library failed screening)	I7926	Fail	screening spike complexity < 0.005	D1.12 (Dubinovo kurgan 1 burial 12)	2580-2140 calBCE (3900±80 BP, Ki-11203)	Dubinovo	Ukraine	48.13	30.28	tooth	Boston		Boston	manual	Dabney 2013, Korlevic 2015	Boston	ds		partial	Rohland 2015; silica coated magnetic beads and 7x volume PB (Qiagen) for cleanups, Bst2.0 in smaller volume, 100ul total PCR volume, higher primer concentration, SPRI cleanup of PCR		Maricic 2010; separate enrichment for mtDNA				0.0054	21	1.72	37	0.227		H2a	0	0	0	0	0	0
S1420.E1.L1	Negative result (library failed screening)	I1420	Fail	damage <0.03	DUR3 ((flat) grave 1061)	3500-3000 BCE	Durankulak	Bulgaria	43.6933	28.5267	long bone	Boston		Boston	manual	Dabney 2013, Korlevic 2015	Boston	ds		partial	Rohland 2015; universal adapters used for ligation, double indices attached at PCR stage	1240k	Maricic 2010; separate enrichment for mtDNA	Fu 2013; 390k and 840k targets combined into a single capture	NextSeq 500	2x76, 2x7	0.0049	21						0.018		56	0.023	741	56	Not Assigned
S1461.E1.L1	Negative result (library failed screening)	I1461	Fail	screening spike complexity < 0.005	DUR2 ((flat) grave 448)	4000-3000 BCE	Durankulak	Bulgaria	43.6933	28.5267	long bone	Boston		Boston	manual	Dabney 2013, Korlevic 2015	Boston	ds		partial	Rohland 2015; universal adapters used for ligation, double indices attached at PCR stage		Maricic 2010; separate enrichment for mtDNA				0.0208	21						0	0	0	0	0	0
S20072.Y1.E13.L1	Negative result (library failed screening)	I20072	Fail	damage.ds=0.021, sexratio=0.186	GK2.6 (Giurgiuleşti Kurgan 2 Burial 6)	4330-4058 calBCE (5370±26 BP, MAMS-23175)	Giurgiuleşti (Cahul District)	Moldova	45.4956	28.2211	bone	Boston	33	Boston	robotic	Rohland 2018 (Dabney Buffer, silica beads)	Boston	ds	1.7	partial	Rohland 2015; silica coated magnetic beads and 7x volume PB (Qiagen) for cleanups, Bst2.0 in smaller volume, 100ul total PCR volume, higher primer concentration, SPRI cleanup of PCR	Twist1.44Mv1.2(lowMT)	Rohland 2022	Rohland 2022	HiSeq X10	2x101, 2x7	0.000734317	49.4	0.201	56.4	0.031	[0.523, 0.996]	M19	0.00288883	5378	58.5	0.0205	92	21	U
S20072.Y1.E16.L1	Negative result (library failed screening)	I20072	Fail	<2500.SNPs, sexratio=0.156	GK2.6 (Giurgiuleşti Kurgan 2 Burial 6)	4330-4058 calBCE (5370±26 BP, MAMS-23175)	Giurgiuleşti (Cahul District)	Moldova	45.4956	28.2211	bone	Boston	33	Boston	robotic	Rohland 2018 (Dabney Buffer, silica beads)	Boston	ds	1.7	partial	Rohland 2015; silica coated magnetic beads and 7x volume PB (Qiagen) for cleanups, Bst2.0 in smaller volume, 100ul total PCR volume, higher primer concentration, SPRI cleanup of PCR	Twist1.44Mv1.2(lowMT)	Rohland 2022	Rohland 2022	HiSeq X10	2x101, 2x7	0.000612531	54.2	0.0743	51.3	0	[0.522, 0.996]	H2a2a1	0.000929049	1669	64.3	0.0305	27	5	U
S20072.Y1.E8.L1	Negative result (library failed screening)	I20072	Fail	2500.to.5000.SNPs, damage.ds=0.026, sexratio=0.167	GK2.6 (Giurgiuleşti Kurgan 2 Burial 6)	4330-4058 calBCE (5370±26 BP, MAMS-23175)	Giurgiuleşti (Cahul District)	Moldova	45.4956	28.2211	bone	Boston	33	Boston	robotic	Rohland 2018 (Dabney Buffer, silica beads)	Boston	ds	1.7	partial	Rohland 2015; silica coated magnetic beads and 7x volume PB (Qiagen) for cleanups, Bst2.0 in smaller volume, 100ul total PCR volume, higher primer concentration, SPRI cleanup of PCR	Twist1.44Mv1.2(lowMT)	Rohland 2022	Rohland 2022	HiSeq X10	2x101, 2x7	0.000606274	58.2	0.08643	53	0	[0.486, 0.996]	HV	0.00160693	2970	63.5	0.026	45	9	U
S1921.E1.L2	Negative result (library failed screening)	I1921	Fail		Igren-8-82 (Burial 1)	5000-3500 BCE	Igren	Ukraine	48.4403	35.0872	tooth	Boston		Boston	manual	Dabney 2013, Korlevic 2015	Boston	ds		partial	Rohland 2015; universal adapters used for ligation, double indices attached at PCR stage	1240k	Maricic 2010; separate enrichment for mtDNA	Fu 2013; 390k and 840k targets combined into a single capture	NextSeq 500	2x76, 2x7	0.0035	21
S1923.E1.L1	Negative result (library failed screening)	I1923	Fail	reprepared due to lab error	Igren-8-74 (Burial 8)	5000-3500 BCE	Igren	Ukraine	48.4403	35.0872	tooth	Boston		Boston	manual	Dabney 2013, Korlevic 2015	Boston	ds		partial	Rohland 2015; universal adapters used for ligation, double indices attached at PCR stage		Maricic 2010; separate enrichment for mtDNA											0	0	0	0	0	0
S1923.E1.L3	Negative result (library failed screening)	I1923	Fail	screening spike complexity < 0.005	Igren-8-74 (Burial 8)	5000-3500 BCE	Igren	Ukraine	48.4403	35.0872	tooth	Boston		Boston	manual	Dabney 2013, Korlevic 2015	Boston	ds		partial	Rohland 2015; silica coated magnetic beads and 7x volume PB (Qiagen) for cleanups, Bst2.0 in smaller volume, 100ul total PCR volume, higher primer concentration, SPRI cleanup of PCR		Maricic 2010; separate enrichment for mtDNA				0.0018	21						0	0	0	0	0	0
S2107.E1.L1	Negative result (library failed screening)	I2107	Fail	screening spike complexity < 0.005	Igren-8-76 (Burial 18)	5000-3500 BCE	Igren	Ukraine	48.4403	35.0872	bone	Boston		Boston	manual	Dabney 2013, Korlevic 2015	Boston	ds		partial	Rohland 2015; universal adapters used for ligation, double indices attached at PCR stage		Maricic 2010; separate enrichment for mtDNA				0.0023	21						0	0	0	0	0	0
S27929.Y1.E1.L1	Negative result (library failed screening)	I27929	Fail	<2500.SNPs	Igren 8-82 (Individual #1)	4337-4063 BCE	Igren	Ukraine	48.4403	35.0872	tooth	Boston	37	Boston	robotic	Rohland 2018 (Dabney Buffer, silica beads)	Boston	ds	7.4	partial	Rohland 2015; silica coated magnetic beads and 7x volume PB (Qiagen) for cleanups, Bst2.0 in smaller volume, 100ul total PCR volume, higher primer concentration, SPRI cleanup of PCR	1240k+v2	Fu 2013; simultaneous enrichment of ~1.2M SNPs and mtDNA	Fu 2013; simultaneous enrichment of ~1.2M SNPs and mtDNA	HiSeq X10	2x101, 2x7	0.000592515	60.5	0.1692	62.3	0	[0.470, 0.969]	H2a2a1	0.001123	1257	70.8	0.037	18	34	U
S27931.Y1.E1.L1	Negative result (library failed screening)	I27931	Fail	<2500.SNPs	Igren 8-74 (Individual #3b)	4337-4063 BCE	Igren	Ukraine	48.4403	35.0872	tooth	Boston	37	Boston	robotic	Rohland 2018 (Dabney Buffer, silica beads)	Boston	ds	7.4	partial	Rohland 2015; silica coated magnetic beads and 7x volume PB (Qiagen) for cleanups, Bst2.0 in smaller volume, 100ul total PCR volume, higher primer concentration, SPRI cleanup of PCR	1240k+v2	Fu 2013; simultaneous enrichment of ~1.2M SNPs and mtDNA	Fu 2013; simultaneous enrichment of ~1.2M SNPs and mtDNA	HiSeq X10	2x101, 2x7			0.1215	47.9	0.231	[0.506, 0.996]	H1b1b	0.000276	336	68.3	0.0105	6	4	U
S27931.Y1.E1.L1	Negative result (library failed screening)	I27931	Fail	<2500.SNPs	Igren 8-74 (Individual #3b)	4337-4063 BCE	Igren	Ukraine	48.4403	35.0872	tooth	Boston	37	Boston	robotic	Rohland 2018 (Dabney Buffer, silica beads)	Boston	ds	7.4	partial	Rohland 2015; silica coated magnetic beads and 7x volume PB (Qiagen) for cleanups, Bst2.0 in smaller volume, 100ul total PCR volume, higher primer concentration, SPRI cleanup of PCR	1240k+v2	Fu 2013; simultaneous enrichment of ~1.2M SNPs and mtDNA	Fu 2013; simultaneous enrichment of ~1.2M SNPs and mtDNA	HiSeq X10	2x101, 2x7	6.25437e-05	35.3	0.09506	49.2	0.1665	[0.412, 0.994]	H1b1b	0.000264	325	68.1	0.007	5	5	U
S27932.Y1.E1.L1	Negative result (library failed screening)	I27932	Fail	<2500.SNPs	Igren 8-74 (Individual #8)	4337-4063 BCE	Igren	Ukraine	48.4403	35.0872	tooth	Boston	38	Boston	robotic	Rohland 2018 (Dabney Buffer, silica beads)	Boston	ds	7.6	partial	Rohland 2015; silica coated magnetic beads and 7x volume PB (Qiagen) for cleanups, Bst2.0 in smaller volume, 100ul total PCR volume, higher primer concentration, SPRI cleanup of PCR	1240k+v2	Fu 2013; simultaneous enrichment of ~1.2M SNPs and mtDNA	Fu 2013; simultaneous enrichment of ~1.2M SNPs and mtDNA	HiSeq X10	2x101, 2x7	0.000178729	60.9	0.03519	64.8	0	[0.119, 0.988]	H5+709	0.000323	328	67.9	0.0155	5	1	U
S27933.Y1.E1.L1	Negative result (library failed screening)	I27933	Fail	<2500.SNPs	Igren 8-74 (Individual #18)	4337-4063 BCE	Igren	Ukraine	48.4403	35.0872	tooth	Boston	38	Boston	robotic	Rohland 2018 (Dabney Buffer, silica beads)	Boston	ds	7.6	partial	Rohland 2015; silica coated magnetic beads and 7x volume PB (Qiagen) for cleanups, Bst2.0 in smaller volume, 100ul total PCR volume, higher primer concentration, SPRI cleanup of PCR	1240k+v2	Fu 2013; simultaneous enrichment of ~1.2M SNPs and mtDNA	Fu 2013; simultaneous enrichment of ~1.2M SNPs and mtDNA	HiSeq X10	2x101, 2x7	9.51979e-05	64.2	0.1679	48	0.2305	[0.393, 0.994]	H2a2a	0.000476	541	77.5	0.0425	16	6	U
S27934.Y1.E1.L1	Negative result (library failed screening)	I27934	Fail	<2500.SNPs	Igren 8-78 (Individual #19)	4337-4063 BCE	Igren	Ukraine	48.4403	35.0872	tooth	Boston	38	Boston	robotic	Rohland 2018 (Dabney Buffer, silica beads)	Boston	ds	7.6	partial	Rohland 2015; silica coated magnetic beads and 7x volume PB (Qiagen) for cleanups, Bst2.0 in smaller volume, 100ul total PCR volume, higher primer concentration, SPRI cleanup of PCR	1240k+v2	Fu 2013; simultaneous enrichment of ~1.2M SNPs and mtDNA	Fu 2013; simultaneous enrichment of ~1.2M SNPs and mtDNA	HiSeq X10	2x101, 2x7	8.89174e-05	56.9	0.009596	53	0	[0.027, 0.977]	H2a2a1	4.6e-05	48	61.7	0.0215	2	0	U
S27936.Y1.E1.L1	Negative result (library failed screening)	I27936	Fail	<2500.SNPs	Igren 8-78 (Individual #28)	4337-4063 BCE	Igren	Ukraine	48.4403	35.0872	tooth	Boston	37	Boston	robotic	Rohland 2018 (Dabney Buffer, silica beads)	Boston	ds	7.4	partial	Rohland 2015; silica coated magnetic beads and 7x volume PB (Qiagen) for cleanups, Bst2.0 in smaller volume, 100ul total PCR volume, higher primer concentration, SPRI cleanup of PCR	1240k+v2	Fu 2013; simultaneous enrichment of ~1.2M SNPs and mtDNA	Fu 2013; simultaneous enrichment of ~1.2M SNPs and mtDNA	HiSeq X10	2x101, 2x7	0.000393978	66.8	0.08075	55.8	0	[0.430, 0.994]	X2j	0.000513	551	73.8	0.016	20	1	U
S3198.E1.L1	Negative result (library failed screening)	I3198	Fail	screening spike complexity < 0.005	Igren-8 2 (Burial 2)	5000-3500 BCE	Igren	Ukraine	48.4403	35.0872	tooth	Boston		Boston	manual	Dabney 2013, Korlevic 2015	Boston	ds		partial	Rohland 2015; universal adapters used for ligation, double indices attached at PCR stage						0.0029	21						0	0	0	0	0	0
S3200.E1.L1	Negative result (library failed screening)	I3200	Fail	screening spike complexity < 0.005	Igren-8 3 (Burial 3, sk. a)	5000-3500 BCE	Igren	Ukraine	48.4403	35.0872	tooth	Boston		Boston	manual	Dabney 2013, Korlevic 2015	Boston	ds		partial	Rohland 2015; universal adapters used for ligation, double indices attached at PCR stage						0.0071	22						0	0	0	0	0	0
S3201.E1.L2	Negative result (library failed screening)	I3201	Fail	screening spike complexity < 0.005	Igren-8 4 (Burial 3, sk. B)	5000-3500 BCE	Igren	Ukraine	48.4403	35.0872	tooth	Boston		Boston	manual	Dabney 2013, Korlevic 2015	Boston	ds		partial	Rohland 2015; silica coated magnetic beads and 7x volume PB (Qiagen) for cleanups, Bst2.0 in smaller volume, 100ul total PCR volume, higher primer concentration, SPRI cleanup of PCR		Maricic 2010; separate enrichment for mtDNA				0.0009	21						0	0	0	0	0	0
S3202.E1.L2	Negative result (library failed screening)	I3202	Fail	screening spike complexity < 0.005	Igren-8 8 (Burial 19)	5000-3500 BCE	Igren	Ukraine	48.4403	35.0872	tooth	Boston		Boston	manual	Dabney 2013, Korlevic 2015	Boston	ds		partial	Rohland 2015; silica coated magnetic beads and 7x volume PB (Qiagen) for cleanups, Bst2.0 in smaller volume, 100ul total PCR volume, higher primer concentration, SPRI cleanup of PCR		Maricic 2010; separate enrichment for mtDNA				0.0011	21						0	0	0	0	0	0
S3203.E1.L1	Negative result (library failed screening)	I3203	Fail	<2500.SNPs	Igren-8 10 (Burial 23)	5000-3500 BCE	Igren	Ukraine	48.4403	35.0872	tooth	Boston		Boston	manual	Dabney 2013, Korlevic 2015	Boston	ds		partial	Rohland 2015; universal adapters used for ligation, double indices attached at PCR stage	1240k		Fu 2013; 390k and 840k targets combined into a single capture	NextSeq 500	2x76, 2x7	0.0024	21						0.001		38	0.069	38	23	M
S3204.E1.L1	Negative result (library failed screening)	I3204	Fail	screening spike complexity < 0.005	Igren-8 12 (Burial 28)	5000-3500 BCE	Igren	Ukraine	48.4403	35.0872	cochlea	Boston		Boston	manual	Dabney 2013, Korlevic 2015	Boston	ds		partial	Rohland 2015; universal adapters used for ligation, double indices attached at PCR stage						0.0047	21						0	0	0	0	0	0
S3257.E1.L1	Negative result (library failed screening)	I3257	Fail	screening spike complexity < 0.005	Igren-8 12 (Burial 28)	5000-3500 BCE	Igren	Ukraine	48.4403	35.0872	cochlea	Boston		Boston	manual	Dabney 2013, Korlevic 2015	Boston	ds		partial	Rohland 2015; universal adapters used for ligation, double indices attached at PCR stage		Maricic 2010; separate enrichment for mtDNA				0.0009	21						0	0	0	0	0	0
S1924.E1.L1	Negative result (library failed screening)	I1924	Fail	reprepared due to lab error	bag 11 (Igren'-8, 1978, burial 24)	3971-3802 calBCE (5105±25 BP, PSUAMS-8219)	Igren'-8 (Dnipropetrovsk Oblast, Dnipro District, Dnipro municipality)	Ukraine	48.4436	35.1159	tooth (molar)	Boston		Boston	manual	Dabney 2013, Korlevic 2015	Boston	ds		partial	Rohland 2015; universal adapters used for ligation, double indices attached at PCR stage		Maricic 2010; separate enrichment for mtDNA											0	0	0	0	0	0
S27935.Y1.E9.L1	Negative result (library failed screening)	I1924	Fail	<500.SNPs, damage.ds=0.007	bag 11 (Igren'-8, 1978, burial 24)	3971-3802 calBCE (5105±25 BP, PSUAMS-8219)	Igren'-8 (Dnipropetrovsk Oblast, Dnipro District, Dnipro municipality)	Ukraine	48.4436	35.1159	tooth (molar)	Boston	37	Boston	robotic	Rohland 2018 (Dabney Buffer, silica beads)	Boston	ds	3.7	partial	Rohland 2015; silica coated magnetic beads and 7x volume PB (Qiagen) for cleanups, Bst2.0 in smaller volume, 100ul total PCR volume, higher primer concentration, SPRI cleanup of PCR	Twist1.44Mv1.2	Rohland 2022	Rohland 2022	HiSeq X10	2x101, 2x7	0.0255754	80.6		0	0	[nan, nan]	H2a2a1	0.000169471	221	80.2	0.0075	6	0	U
S27930.Y1.E10.L1	Negative result (library failed screening)	I27930	Fail	<2500.SNPs, sexratio=0.228	Igren 8-74 (Ogrin-8, Burial 3a)	4400-4000 BCE	Igren'-8 (Dnipropetrovsk Oblast, Dnipro District, Dnipro municipality)	Ukraine	48.4436	35.1159	tooth	Boston	35	Boston	robotic	Rohland 2018 (Dabney Buffer, silica beads)	Boston	ds	1.2	partial	Rohland 2015; silica coated magnetic beads and 7x volume PB (Qiagen) for cleanups, Bst2.0 in smaller volume, 100ul total PCR volume, higher primer concentration, SPRI cleanup of PCR	Twist1.44Mv1.2	Rohland 2022	Rohland 2022	HiSeq X10	2x101, 2x7	0.0340176	44	0.1526	40.8	0.146	[0.267, 0.953]	H2a2	0.000804	2288	46.3	0.172	44	13	U
S27930.Y1.E11.L1	Negative result (library failed screening)	I27930	Fail	<2500.SNPs, sexratio=0.292	Igren 8-74 (Ogrin-8, Burial 3a)	4400-4000 BCE	Igren'-8 (Dnipropetrovsk Oblast, Dnipro District, Dnipro municipality)	Ukraine	48.4436	35.1159	tooth	Boston	35	Boston	robotic	Rohland 2018 (Dabney Buffer, silica beads)	Boston	ds	1.2	partial	Rohland 2015; silica coated magnetic beads and 7x volume PB (Qiagen) for cleanups, Bst2.0 in smaller volume, 100ul total PCR volume, higher primer concentration, SPRI cleanup of PCR	Twist1.44Mv1.2	Rohland 2022	Rohland 2022	HiSeq X10	2x101, 2x7	0.0274824	42.1	0.1978	48.2	0.1925	[0.625, 0.997]	H2a2	0.000527	1501	45.4	0.1925	17	7	U
S27930.Y1.E12.L1	Negative result (library failed screening)	I27930	Fail	<2500.SNPs, sexratio=0.261	Igren 8-74 (Ogrin-8, Burial 3a)	4400-4000 BCE	Igren'-8 (Dnipropetrovsk Oblast, Dnipro District, Dnipro municipality)	Ukraine	48.4436	35.1159	tooth	Boston	35	Boston	robotic	Rohland 2018 (Dabney Buffer, silica beads)	Boston	ds	1.2	partial	Rohland 2015; silica coated magnetic beads and 7x volume PB (Qiagen) for cleanups, Bst2.0 in smaller volume, 100ul total PCR volume, higher primer concentration, SPRI cleanup of PCR	Twist1.44Mv1.2	Rohland 2022	Rohland 2022	HiSeq X10	2x101, 2x7	0.0138182	41.8	0.1708	42.9	0.077	[0.361, 0.961]	H32	0.00046	1388	46.7	0.1455	17	6	U
S27930.Y1.E13.L1	Negative result (library failed screening)	I27930	Fail	<2500.SNPs	Igren 8-74 (Ogrin-8, Burial 3a)	4400-4000 BCE	Igren'-8 (Dnipropetrovsk Oblast, Dnipro District, Dnipro municipality)	Ukraine	48.4436	35.1159	tooth	Boston	35	Boston	robotic	Rohland 2018 (Dabney Buffer, silica beads)	Boston	ds	1.2	partial	Rohland 2015; silica coated magnetic beads and 7x volume PB (Qiagen) for cleanups, Bst2.0 in smaller volume, 100ul total PCR volume, higher primer concentration, SPRI cleanup of PCR	Twist1.44Mv1.2	Rohland 2022	Rohland 2022	HiSeq X10	2x101, 2x7	0.0118102	42.4	0.1645	47	0.143	[0.421, 0.935]	U4	0.000475	1426	46.9	0.16	22	13	U
S27930.Y1.E14.L1	Negative result (library failed screening)	I27930	Fail	<500.SNPs	Igren 8-74 (Ogrin-8, Burial 3a)	4400-4000 BCE	Igren'-8 (Dnipropetrovsk Oblast, Dnipro District, Dnipro municipality)	Ukraine	48.4436	35.1159	tooth	Boston	35	Boston	robotic	Rohland 2018 (Dabney Buffer, silica beads)	Boston	ds	1.2	partial	Rohland 2015; silica coated magnetic beads and 7x volume PB (Qiagen) for cleanups, Bst2.0 in smaller volume, 100ul total PCR volume, higher primer concentration, SPRI cleanup of PCR	Twist1.44Mv1.2	Rohland 2022	Rohland 2022	HiSeq X10	2x101, 2x7	0.000523476	55.8	0.002112	35	0	[nan, nan]	H2a2a1	8e-06	20	52.4	0.0605	0	0	U
S27930.Y1.E15.L1	Negative result (library failed screening)	I27930	Fail	<500.SNPs	Igren 8-74 (Ogrin-8, Burial 3a)	4400-4000 BCE	Igren'-8 (Dnipropetrovsk Oblast, Dnipro District, Dnipro municipality)	Ukraine	48.4436	35.1159	tooth	Boston	35	Boston	robotic	Rohland 2018 (Dabney Buffer, silica beads)	Boston	ds	1.2	partial	Rohland 2015; silica coated magnetic beads and 7x volume PB (Qiagen) for cleanups, Bst2.0 in smaller volume, 100ul total PCR volume, higher primer concentration, SPRI cleanup of PCR	Twist1.44Mv1.2	Rohland 2022	Rohland 2022	HiSeq X10	2x101, 2x7	0.000766699	47.1		0	0	[nan, nan]	H2a2a1	9e-06	28	49.6	0.0785	0	0	U
S27930.Y1.E16.L1	Negative result (library failed screening)	I27930	Fail	<500.SNPs	Igren 8-74 (Ogrin-8, Burial 3a)	4400-4000 BCE	Igren'-8 (Dnipropetrovsk Oblast, Dnipro District, Dnipro municipality)	Ukraine	48.4436	35.1159	tooth	Boston	35	Boston	robotic	Rohland 2018 (Dabney Buffer, silica beads)	Boston	ds	1.2	partial	Rohland 2015; silica coated magnetic beads and 7x volume PB (Qiagen) for cleanups, Bst2.0 in smaller volume, 100ul total PCR volume, higher primer concentration, SPRI cleanup of PCR	Twist1.44Mv1.2	Rohland 2022	Rohland 2022	HiSeq X10	2x101, 2x7	0.000881182	47.8		0	0	[nan, nan]	H2a2a1	6e-06	18	54.4	0.07	0	0	U
S27930.Y1.E17.L1	Negative result (library failed screening)	I27930	Fail	<500.SNPs	Igren 8-74 (Ogrin-8, Burial 3a)	4400-4000 BCE	Igren'-8 (Dnipropetrovsk Oblast, Dnipro District, Dnipro municipality)	Ukraine	48.4436	35.1159	tooth	Boston	35	Boston	robotic	Rohland 2018 (Dabney Buffer, silica beads)	Boston	ds	1.2	partial	Rohland 2015; silica coated magnetic beads and 7x volume PB (Qiagen) for cleanups, Bst2.0 in smaller volume, 100ul total PCR volume, higher primer concentration, SPRI cleanup of PCR	Twist1.44Mv1.2	Rohland 2022	Rohland 2022	HiSeq X10	2x101, 2x7	0.00702805	69.4		0	0	[nan, nan]	H2a2a1	9e-06	22	69.5	0.053	0	0	U
S27930.Y1.E18.L1	Negative result (library failed screening)	I27930	Fail	<500.SNPs	Igren 8-74 (Ogrin-8, Burial 3a)	4400-4000 BCE	Igren'-8 (Dnipropetrovsk Oblast, Dnipro District, Dnipro municipality)	Ukraine	48.4436	35.1159	tooth	Boston	35	Boston	robotic	Rohland 2018 (Dabney Buffer, silica beads)	Boston	ds	1.2	partial	Rohland 2015; silica coated magnetic beads and 7x volume PB (Qiagen) for cleanups, Bst2.0 in smaller volume, 100ul total PCR volume, higher primer concentration, SPRI cleanup of PCR	Twist1.44Mv1.2	Rohland 2022	Rohland 2022	HiSeq X10	2x101, 2x7	0.00638522	65.1		0	0	[nan, nan]	H2a2a1	9e-06	16	67.2	0.086	0	0	U
S27930.Y1.E19.L1	Negative result (library failed screening)	I27930	Fail	<500.SNPs	Igren 8-74 (Ogrin-8, Burial 3a)	4400-4000 BCE	Igren'-8 (Dnipropetrovsk Oblast, Dnipro District, Dnipro municipality)	Ukraine	48.4436	35.1159	tooth	Boston	35	Boston	robotic	Rohland 2018 (Dabney Buffer, silica beads)	Boston	ds	1.2	partial	Rohland 2015; silica coated magnetic beads and 7x volume PB (Qiagen) for cleanups, Bst2.0 in smaller volume, 100ul total PCR volume, higher primer concentration, SPRI cleanup of PCR	Twist1.44Mv1.2	Rohland 2022	Rohland 2022	HiSeq X10	2x101, 2x7	0.00217532	64.4		0	0	[nan, nan]	H2a2a1	4e-06	8	64.8	0.056	0	0	U
S27930.Y1.E20.L1	Negative result (library failed screening)	I27930	Fail	<500.SNPs	Igren 8-74 (Ogrin-8, Burial 3a)	4400-4000 BCE	Igren'-8 (Dnipropetrovsk Oblast, Dnipro District, Dnipro municipality)	Ukraine	48.4436	35.1159	tooth	Boston	35	Boston	robotic	Rohland 2018 (Dabney Buffer, silica beads)	Boston	ds	1.2	partial	Rohland 2015; silica coated magnetic beads and 7x volume PB (Qiagen) for cleanups, Bst2.0 in smaller volume, 100ul total PCR volume, higher primer concentration, SPRI cleanup of PCR	Twist1.44Mv1.2	Rohland 2022	Rohland 2022	HiSeq X10	2x101, 2x7	0.0176184	57.5		0	0	[nan, nan]	H2a2a1	4.1e-05	48	60.1	0.064	0	3	U
S27930.Y1.E21.L1	Negative result (library failed screening)	I27930	Fail	<500.SNPs	Igren 8-74 (Ogrin-8, Burial 3a)	4400-4000 BCE	Igren'-8 (Dnipropetrovsk Oblast, Dnipro District, Dnipro municipality)	Ukraine	48.4436	35.1159	tooth	Boston	35	Boston	robotic	Rohland 2018 (Dabney Buffer, silica beads)	Boston	ds	1.2	partial	Rohland 2015; silica coated magnetic beads and 7x volume PB (Qiagen) for cleanups, Bst2.0 in smaller volume, 100ul total PCR volume, higher primer concentration, SPRI cleanup of PCR	Twist1.44Mv1.2	Rohland 2022	Rohland 2022	HiSeq X10	2x101, 2x7	0.00336838	65.7		0	0	[nan, nan]	H2a2a1	2e-06	3	71.4	0.054	0	0	U
S27930.Y1.E22.L1	Negative result (library failed screening)	I27930	Fail	<500.SNPs	Igren 8-74 (Ogrin-8, Burial 3a)	4400-4000 BCE	Igren'-8 (Dnipropetrovsk Oblast, Dnipro District, Dnipro municipality)	Ukraine	48.4436	35.1159	tooth	Boston	35	Boston	robotic	Rohland 2018 (Dabney Buffer, silica beads)	Boston	ds	1.2	partial	Rohland 2015; silica coated magnetic beads and 7x volume PB (Qiagen) for cleanups, Bst2.0 in smaller volume, 100ul total PCR volume, higher primer concentration, SPRI cleanup of PCR	Twist1.44Mv1.2	Rohland 2022	Rohland 2022	HiSeq X10	2x101, 2x7	0.000980953	64.2	0.01455	80.3	0.25	[0.028, 0.976]	H2a2a1	9e-06	25	60.4	0.045	0	0	U
S27930.Y1.E23.L1	Negative result (library failed screening)	I27930	Fail	<500.SNPs, damage.ds=0.026	Igren 8-74 (Ogrin-8, Burial 3a)	4400-4000 BCE	Igren'-8 (Dnipropetrovsk Oblast, Dnipro District, Dnipro municipality)	Ukraine	48.4436	35.1159	tooth	Boston	35	Boston	robotic	Rohland 2018 (Dabney Buffer, silica beads)	Boston	ds	1.2	partial	Rohland 2015; silica coated magnetic beads and 7x volume PB (Qiagen) for cleanups, Bst2.0 in smaller volume, 100ul total PCR volume, higher primer concentration, SPRI cleanup of PCR	Twist1.44Mv1.2	Rohland 2022	Rohland 2022	HiSeq X10	2x101, 2x7	0.00155983	69.8		0	0	[nan, nan]	H2a2a1	4e-06	6	64.6	0.0265	0	0	U
S27930.Y1.E24.L1	Negative result (library failed screening)	I27930	Fail	<500.SNPs, damage.ds=0.016	Igren 8-74 (Ogrin-8, Burial 3a)	4400-4000 BCE	Igren'-8 (Dnipropetrovsk Oblast, Dnipro District, Dnipro municipality)	Ukraine	48.4436	35.1159	tooth	Boston	35	Boston	robotic	Rohland 2018 (Dabney Buffer, silica beads)	Boston	ds	1.2	partial	Rohland 2015; silica coated magnetic beads and 7x volume PB (Qiagen) for cleanups, Bst2.0 in smaller volume, 100ul total PCR volume, higher primer concentration, SPRI cleanup of PCR	Twist1.44Mv1.2	Rohland 2022	Rohland 2022	HiSeq X10	2x101, 2x7	0.0137437	63.7		0	0	[nan, nan]	H2a2a1	2e-06	6	67.8	0.016	0	0	U
S27930.Y1.E25.L1	Negative result (library failed screening)	I27930	Fail	<500.SNPs, damage.ds=0.000	Igren 8-74 (Ogrin-8, Burial 3a)	4400-4000 BCE	Igren'-8 (Dnipropetrovsk Oblast, Dnipro District, Dnipro municipality)	Ukraine	48.4436	35.1159	tooth	Boston	35	Boston	robotic	Rohland 2018 (Dabney Buffer, silica beads)	Boston	ds	1.2	partial	Rohland 2015; silica coated magnetic beads and 7x volume PB (Qiagen) for cleanups, Bst2.0 in smaller volume, 100ul total PCR volume, higher primer concentration, SPRI cleanup of PCR	Twist1.44Mv1.2	Rohland 2022	Rohland 2022	HiSeq X10	2x101, 2x7	0.0108844	71		0	0	[nan, nan]	H2a2a1	1e-06	2	72.9	0	0	0	U
S27930.Y1.E3.L1	Negative result (library failed screening)	I27930	Fail	mtcontam=[0.690,0.880]	Igren 8-74 (Ogrin-8, Burial 3a)	4400-4000 BCE	Igren'-8 (Dnipropetrovsk Oblast, Dnipro District, Dnipro municipality)	Ukraine	48.4436	35.1159	tooth	Boston	35	Boston	robotic	Rohland 2018 (Dabney Buffer, silica beads)	Boston	ds	1.2	partial	Rohland 2015; silica coated magnetic beads and 7x volume PB (Qiagen) for cleanups, Bst2.0 in smaller volume, 100ul total PCR volume, higher primer concentration, SPRI cleanup of PCR	Twist1.44Mv1.2	Rohland 2022	Rohland 2022	HiSeq X10	2x101, 2x7	0.0987442	42.8	3.275	42.2	0.17	[0.690, 0.885]	U4b	0.011966	36601	44.3	0.178	371	228	M
S27930.Y1.E4.L1	Negative result (library failed screening)	I27930	Fail	mtcontam=[0.621,0.850]	Igren 8-74 (Ogrin-8, Burial 3a)	4400-4000 BCE	Igren'-8 (Dnipropetrovsk Oblast, Dnipro District, Dnipro municipality)	Ukraine	48.4436	35.1159	tooth	Boston	35	Boston	robotic	Rohland 2018 (Dabney Buffer, silica beads)	Boston	ds	1.2	partial	Rohland 2015; silica coated magnetic beads and 7x volume PB (Qiagen) for cleanups, Bst2.0 in smaller volume, 100ul total PCR volume, higher primer concentration, SPRI cleanup of PCR	Twist1.44Mv1.2	Rohland 2022	Rohland 2022	HiSeq X10	2x101, 2x7	0.086704	42.4	2.13	42	0.176	[0.621, 0.857]	U4b	0.007392	22711	44.7	0.183	230	131	M
S27930.Y1.E8.L1	Negative result (library failed screening)	I27930	Fail	2500.to.5000.SNPs	Igren 8-74 (Ogrin-8, Burial 3a)	4400-4000 BCE	Igren'-8 (Dnipropetrovsk Oblast, Dnipro District, Dnipro municipality)	Ukraine	48.4436	35.1159	tooth	Boston	35	Boston	robotic	Rohland 2018 (Dabney Buffer, silica beads)	Boston	ds	1.2	partial	Rohland 2015; silica coated magnetic beads and 7x volume PB (Qiagen) for cleanups, Bst2.0 in smaller volume, 100ul total PCR volume, higher primer concentration, SPRI cleanup of PCR	Twist1.44Mv1.2	Rohland 2022	Rohland 2022	HiSeq X10	2x101, 2x7	0.0372165	42.4	0.3866	40.5	0.1495	[0.651, 0.997]	U4	0.001592	4461	45.1	0.182	49	46	U
S27930.Y1.E9.L1	Negative result (library failed screening)	I27930	Fail	2500.to.5000.SNPs, sexratio=0.347	Igren 8-74 (Ogrin-8, Burial 3a)	4400-4000 BCE	Igren'-8 (Dnipropetrovsk Oblast, Dnipro District, Dnipro municipality)	Ukraine	48.4436	35.1159	tooth	Boston	35	Boston	robotic	Rohland 2018 (Dabney Buffer, silica beads)	Boston	ds	1.2	partial	Rohland 2015; silica coated magnetic beads and 7x volume PB (Qiagen) for cleanups, Bst2.0 in smaller volume, 100ul total PCR volume, higher primer concentration, SPRI cleanup of PCR	Twist1.44Mv1.2	Rohland 2022	Rohland 2022	HiSeq X10	2x101, 2x7	0.0373797	43.3	0.2329	43.4	0.0535	[0.329, 0.960]	U4	0.001085	2955	45.4	0.1805	32	17	U
S17741.Y1.E1.L1	Negative result (library failed screening)	I17741	Fail	<2500.SNPs	MK3.8 (Kurgan 3 burial 8)		Mărculeşti	Moldova	47.8686	28.2475	tooth	Boston	33	Boston	robotic	Rohland 2018 (Dabney Buffer, silica beads)	Boston	ds	6.6	partial	Rohland 2015; silica coated magnetic beads and 7x volume PB (Qiagen) for cleanups, Bst2.0 in smaller volume, 100ul total PCR volume, higher primer concentration, SPRI cleanup of PCR	1240k+v2	Fu 2013; simultaneous enrichment of ~1.2M SNPs and mtDNA	Fu 2013; simultaneous enrichment of ~1.2M SNPs and mtDNA	HiSeq X10	2x101, 2x7	0.000196944	42.6	1.128	42.2	0.257	[0.293, 0.705]	H1	0	294	48.3	0.119	3	5	U
S20074.Y1.E1.L1	Negative result (library failed screening)	I20074	Fail	<2500.SNPs, damage.ss.half=0.021, sexratio[0.200]	MK3.2 (Kurgan 3 burial 2)		Mărculeşti	Moldova	47.8686	28.2475	tooth	Boston	35	Boston	robotic	Rohland 2018 (Dabney Buffer, silica beads)	Boston	ss	7	USER	Gansauge 2020	1240k+v2	Fu 2013; simultaneous enrichment of ~1.2M SNPs and mtDNA	Fu 2013; simultaneous enrichment of ~1.2M SNPs and mtDNA	HiSeq X10	2x101, 2x8	0.00117053	66.6	0.01925	63.8	0	[0.161, 0.988]	U5a2e	0.000347	421	59.8	0.021	12	3	U
S20075.Y1.E1.L1	Negative result (library failed screening)	I20075	Fail	<2500.SNPs, sexratio=0.067	MK3.6 (Kurgan 3 burial 6)	3300-2500 BCE	Mărculeşti	Moldova	47.8686	28.2475	tooth	Boston	37	Boston	robotic	Rohland 2018 (Dabney Buffer, silica beads)	Boston	ss	7.4	USER	Gansauge 2020	1240k+v2	Fu 2013; simultaneous enrichment of ~1.2M SNPs and mtDNA	Fu 2013; simultaneous enrichment of ~1.2M SNPs and mtDNA	HiSeq X10	2x101, 2x8	0.000748332	41.8	0.5898	50.9	0.522	[0.441, 0.841]	H2a	0.000848	1036	50.7	0.247	28	2	U
S31731.Y1.E2.L1	Negative result (library failed screening)	I31731	Fail	<2500.SNPs, sexratio=0.146	MM.50b (Double burial with adult)	6000-4500 BCE	Mariupol cemetery	Ukraine	47.0998	37.6004	tooth	Boston	31	Boston	robotic	Rohland 2018 (Dabney Buffer, silica beads)	Boston	ds	6.2	partial	Rohland 2015; silica coated magnetic beads and 7x volume PB (Qiagen) for cleanups, Bst2.0 in smaller volume, 100ul total PCR volume, higher primer concentration, SPRI cleanup of PCR	Twist1.44Mv1.2	Rohland 2022	Rohland 2022	HiSeq X10	2x101, 2x7	0.000863653	50.2	1.805	49	0.083	[0.815, 0.983]	U5b2	0.000778	2365	59.6	0.0335	41	7	U
S31732.Y1.E3.L1	Negative result (library failed screening)	I31732	Fail	<2500.SNPs, sexratio=0.265	MM.21 ()	4715-4548 calBCE (5790±30 BP, PSUAMS-10374)	Mariupol cemetery	Ukraine	47.0998	37.6004	cranial bone	Boston	38	Boston	robotic	Rohland 2018 (Dabney Buffer, silica beads)	Boston	ds	7.6	partial	Rohland 2015; silica coated magnetic beads and 7x volume PB (Qiagen) for cleanups, Bst2.0 in smaller volume, 100ul total PCR volume, higher primer concentration, SPRI cleanup of PCR	Twist1.44Mv1.2	Rohland 2022	Rohland 2022	HiSeq X10	2x101, 2x7	0.000130337	46.2	0.18	58.5	0.0715	[0.496, 0.996]	H2a2a1	0.00114024	2271	51.1	0.0425	36	13	U
S31730.Y1.E10.L1	Negative result (library failed screening)	I31730	Fail	<500.SNPs, damage.ds=0.000	MM.50a (Mariupol', burial 50a)	5474-5236 calBCE (6395±35 BP, PSUAMS-10373)	Mariupol' (Donetsk Oblast, Mariupol District, Mariupol municipality)	Ukraine	47.0998	37.6004	cranial bone	Boston	39	Boston	robotic	Rohland 2018 (Dabney Buffer, silica beads)	Boston	ds	2.9	partial	Rohland 2015; silica coated magnetic beads and 7x volume PB (Qiagen) for cleanups, Bst2.0 in smaller volume, 100ul total PCR volume, higher primer concentration, SPRI cleanup of PCR	Twist1.44Mv1.2	Rohland 2022	Rohland 2022	HiSeq X10	2x101, 2x7	0.0148181	78.2		0	0	[nan, nan]	H2a2a1	4e-06	5	73.4	0	0	0	U
S31730.Y1.E7.L1	Negative result (library failed screening)	I31730	Fail	<2500.SNPs	MM.50a (Mariupol', burial 50a)	5474-5236 calBCE (6395±35 BP, PSUAMS-10373)	Mariupol' (Donetsk Oblast, Mariupol District, Mariupol municipality)	Ukraine	47.0998	37.6004	cranial bone	Boston	39	Boston	robotic	Rohland 2018 (Dabney Buffer, silica beads)	Boston	ds	2.9	partial	Rohland 2015; silica coated magnetic beads and 7x volume PB (Qiagen) for cleanups, Bst2.0 in smaller volume, 100ul total PCR volume, higher primer concentration, SPRI cleanup of PCR	Twist1.44Mv1.2	Rohland 2022	Rohland 2022	HiSeq X10	2x101, 2x7	0.00558625	76.7	0.05891	75.1	0	[0.169, 0.989]	L0d1b2b1a	0.000383	998	82.2	0.0545	12	9	U
S31730.Y1.E8.L1	Negative result (library failed screening)	I31730	Fail	<2500.SNPs, sexratio=0.292	MM.50a (Mariupol', burial 50a)	5474-5236 calBCE (6395±35 BP, PSUAMS-10373)	Mariupol' (Donetsk Oblast, Mariupol District, Mariupol municipality)	Ukraine	47.0998	37.6004	cranial bone	Boston	39	Boston	robotic	Rohland 2018 (Dabney Buffer, silica beads)	Boston	ds	2.9	partial	Rohland 2015; silica coated magnetic beads and 7x volume PB (Qiagen) for cleanups, Bst2.0 in smaller volume, 100ul total PCR volume, higher primer concentration, SPRI cleanup of PCR	Twist1.44Mv1.2	Rohland 2022	Rohland 2022	HiSeq X10	2x101, 2x7	0.00655474	78.5	0.03126	86.3	0	[0.026, 0.976]	H2a2a1	0.000268	696	82.4	0.044	17	7	U
S31730.Y1.E9.L1	Negative result (library failed screening)	I31730	Fail	<500.SNPs	MM.50a (Mariupol', burial 50a)	5474-5236 calBCE (6395±35 BP, PSUAMS-10373)	Mariupol' (Donetsk Oblast, Mariupol District, Mariupol municipality)	Ukraine	47.0998	37.6004	cranial bone	Boston	39	Boston	robotic	Rohland 2018 (Dabney Buffer, silica beads)	Boston	ds	2.9	partial	Rohland 2015; silica coated magnetic beads and 7x volume PB (Qiagen) for cleanups, Bst2.0 in smaller volume, 100ul total PCR volume, higher primer concentration, SPRI cleanup of PCR	Twist1.44Mv1.2	Rohland 2022	Rohland 2022	HiSeq X10	2x101, 2x7	0.00662367	78.5	0.01147	63.3	0	[0.035, 0.981]	H2a2a1	0.000138	353	82.8	0.0465	6	4	U
S12227.E1.L1	Negative result (library failed screening)	I12227	Fail	<2500 SNPs	Ma2 (Mayaki kurgan 6, burial 1)	3500-2800 BCE	Mayaki	Ukraine	46.4135	30.2758	cranial bone	Boston		Boston	manual	Dabney 2013, Korlevic 2015	Boston	ds		partial	Rohland 2015; silica coated magnetic beads and 7x volume PB (Qiagen) for cleanups, Bst2.0 in smaller volume, 100ul total PCR volume, higher primer concentration, SPRI cleanup of PCR	1240k+v2	Fu 2013; simultaneous enrichment of ~1.2M SNPs and mtDNA	Fu 2013; simultaneous enrichment of ~1.2M SNPs and mtDNA	NextSeq 500	2x76, 2x7	8.72e-05	41.8	0.175	60.4	0	[0.708,0.998]	H2a2a1	0.001	938	64.1	0.009	30	6	U
S12228.E1.L1	Negative result (library failed screening)	I12228	Fail	<2500 SNPs	Ma13 (Mayaki settlement, burial 2)	3500-2800 BCE	Mayaki	Ukraine	46.4135	30.2758	cranial bone	Boston		Boston	manual	Dabney 2013, Korlevic 2015	Boston	ds		partial	Rohland 2015; silica coated magnetic beads and 7x volume PB (Qiagen) for cleanups, Bst2.0 in smaller volume, 100ul total PCR volume, higher primer concentration, SPRI cleanup of PCR	1240k+v2	Fu 2013; simultaneous enrichment of ~1.2M SNPs and mtDNA	Fu 2013; simultaneous enrichment of ~1.2M SNPs and mtDNA	NextSeq 500	2x76, 2x7	7.22e-05	37.8	0.1365	58	0.056	[0.686,0.998]	U	0.001	780	61.3	0.016	28	1	U
S12615.Y1.E1.L1	Negative result (library failed screening)	I12615	Fail	<2500 SNPs	Ma6 (Mayaki settlement, burial 1)	5208-4907 calBCE (6100±30 BP, BETA-432410)	Mayaki	Ukraine	46.4135	30.2758	tooth	Boston	63	Boston	robotic	Rohland 2018 (Dabney Buffer, silica beads)	Boston	ds	6.3	partial	Rohland 2015; silica coated magnetic beads and 7x volume PB (Qiagen) for cleanups, Bst2.0 in smaller volume, 100ul total PCR volume, higher primer concentration, SPRI cleanup of PCR	1240k+v2	Fu 2013; simultaneous enrichment of ~1.2M SNPs and mtDNA	Fu 2013; simultaneous enrichment of ~1.2M SNPs and mtDNA	NextSeq 500	2x76, 2x7	0.000173265	50.4	75.1	53.9	0.101	[0.997,1.000]	U4b1b2	0.002	1856	58.2	0.086	70	1	U
S12616.Y1.E1.L1	Negative result (library failed screening)	I12616	Fail	<2500 SNPs	Ma9 (Mayaki kurgan 8, burial 7)	3500-2800 BCE	Mayaki	Ukraine	46.4135	30.2758	tooth	Boston	60	Boston	robotic	Rohland 2018 (Dabney Buffer, silica beads)	Boston	ds	6	partial	Rohland 2015; silica coated magnetic beads and 7x volume PB (Qiagen) for cleanups, Bst2.0 in smaller volume, 100ul total PCR volume, higher primer concentration, SPRI cleanup of PCR	1240k+v2	Fu 2013; simultaneous enrichment of ~1.2M SNPs and mtDNA	Fu 2013; simultaneous enrichment of ~1.2M SNPs and mtDNA	NextSeq 500	2x76, 2x7	0.000115784	50	0.2517	46.3	0.29	[0.396,0.903]	H2a2a1	0.002	2280	70.2	0.005	81	0	U
S12701.E1.L1	Negative result (library failed screening)	I12701	Fail	<2500 SNPs	MauK9p1/Ma11 (Mayaki kurgan 9 burial 1)	3500-2800 BCE	Mayaki	Ukraine	46.4135	30.2758	long bone	Boston		Boston	manual	Dabney 2013, Korlevic 2015	Boston	ds		partial	Rohland 2015; silica coated magnetic beads and 7x volume PB (Qiagen) for cleanups, Bst2.0 in smaller volume, 100ul total PCR volume, higher primer concentration, SPRI cleanup of PCR	1240k+v2	Fu 2013; simultaneous enrichment of ~1.2M SNPs and mtDNA	Fu 2013; simultaneous enrichment of ~1.2M SNPs and mtDNA	NextSeq 500	2x76, 2x7	1.47512e-05	49	0.02831	67	0	[0.202,0.990]	H2a2a1	0	142	54.7	0.024	7	0	U
S12702.E1.L1	Negative result (library failed screening)	I12702	Fail	<2500 SNPs	MauK9p4s2 (Mayaki kurgan 9 burial 4 skeleton 2)	3500-2800 BCE	Mayaki	Ukraine	46.4135	30.2758	cranial bone	Boston		Boston	manual	Dabney 2013, Korlevic 2015	Boston	ds		partial	Rohland 2015; silica coated magnetic beads and 7x volume PB (Qiagen) for cleanups, Bst2.0 in smaller volume, 100ul total PCR volume, higher primer concentration, SPRI cleanup of PCR	1240k+v2	Fu 2013; simultaneous enrichment of ~1.2M SNPs and mtDNA	Fu 2013; simultaneous enrichment of ~1.2M SNPs and mtDNA	NextSeq 500	2x76, 2x7	4.29288e-05	36.2	0.04472	61.8	0.167	[0.341,0.994]	U4	0	146	52	0.043	9	0	U
S12703.E1.L1	Negative result (library failed screening)	I12703	Fail	<2500 SNPs	MauK9p3 (Mayaki kurgan 9 burial 3 )	3500-2800 BCE	Mayaki	Ukraine	46.4135	30.2758	mandible	Boston		Boston	manual	Dabney 2013, Korlevic 2015	Boston	ds		partial	Rohland 2015; silica coated magnetic beads and 7x volume PB (Qiagen) for cleanups, Bst2.0 in smaller volume, 100ul total PCR volume, higher primer concentration, SPRI cleanup of PCR	1240k+v2	Fu 2013; simultaneous enrichment of ~1.2M SNPs and mtDNA	Fu 2013; simultaneous enrichment of ~1.2M SNPs and mtDNA	NextSeq 500	2x76, 2x7	8.76493e-06	72	0.1071	63.4	0	[0.359,0.994]	H2a2a1	0.001	723	67.9	0.005	17	2	U
S12705.E1.L1	Negative result (library failed screening)	I12705	Fail	sexratio=0.311, 2500.to.5000.SNPs, mtcontam=0.936	MauK10p2/Ma12 (Mayaki kurgan 10 burial 2)	4336-4065 calBCE (5390±30 BP, PSUAMS-7845)	Mayaki	Ukraine	46.4135	30.2758	long bone	Boston		Boston	manual	Dabney 2013, Korlevic 2015	Boston	ds		partial	Rohland 2015; silica coated magnetic beads and 7x volume PB (Qiagen) for cleanups, Bst2.0 in smaller volume, 100ul total PCR volume, higher primer concentration, SPRI cleanup of PCR	1240k+v2	Fu 2013; simultaneous enrichment of ~1.2M SNPs and mtDNA	Fu 2013; simultaneous enrichment of ~1.2M SNPs and mtDNA	NextSeq 500	2x76, 2x7	8.79914e-05	45.2	2.001	54.7	0.128	[0.805,0.980]	X	0.002	2560	53.5	0.12	51	23	U
S12708.E1.L1	Negative result (library failed screening)	I12708	Fail	<2500 SNPs	MauK8p2/Ma10 (Mayaki kurgan 8 burial 2)	3500-2800 BCE	Mayaki	Ukraine	46.4135	30.2758	long bone	Boston		Boston	manual	Dabney 2013, Korlevic 2015	Boston	ds		partial	Rohland 2015; silica coated magnetic beads and 7x volume PB (Qiagen) for cleanups, Bst2.0 in smaller volume, 100ul total PCR volume, higher primer concentration, SPRI cleanup of PCR	1240k+v2	Fu 2013; simultaneous enrichment of ~1.2M SNPs and mtDNA	Fu 2013; simultaneous enrichment of ~1.2M SNPs and mtDNA	NextSeq 500	2x76, 2x7	1.61684e-05	33	0.02565	47.2	0.167	[0.028,0.978]	H2a2a1	0	206	59.6	0.018	6	2	U
S12709.E1.L1	Negative result (library failed screening)	I12709	Fail	<2500 SNPs	MauK9p4s1 (Mayaki kurgan 9 burial 4 skeleton 1)	3500-2800 BCE	Mayaki	Ukraine	46.4135	30.2758	cranial bone	Boston		Boston	manual	Dabney 2013, Korlevic 2015	Boston	ds		partial	Rohland 2015; silica coated magnetic beads and 7x volume PB (Qiagen) for cleanups, Bst2.0 in smaller volume, 100ul total PCR volume, higher primer concentration, SPRI cleanup of PCR	1240k+v2	Fu 2013; simultaneous enrichment of ~1.2M SNPs and mtDNA	Fu 2013; simultaneous enrichment of ~1.2M SNPs and mtDNA	NextSeq 500	2x76, 2x7		0	0.01949	53.8	0	[0.027,0.976]	H2a	0	137	52.5	0.11	2	1	U
S12707.E1.L2	Negative result (library failed screening)	I12707	Fail	<2500.SNPs, damage.ds=0.011	Mau9 (Mayaky, kurgan 8, burial 6, ind. 2)	4323-4047 calBCE (5330±40 BP, PSUAMS-7794)	Mayaky (Odesa Oblast, Bilyaivs'kyi District, Mayaky municipality)	Ukraine	46.397	30.272	bone	Boston	31	Boston	manual	Dabney 2013, Korlevic 2015	Boston	ds	6.2	partial	Rohland 2015; silica coated magnetic beads and 7x volume PB (Qiagen) for cleanups, Bst2.0 in smaller volume, 100ul total PCR volume, higher primer concentration, SPRI cleanup of PCR	Twist1.44Mv1.2	Rohland 2022	Rohland 2022	HiSeq X10	2x101, 2x7	0.00659019	56.4	0.04605	63.6	0	[0.307, 0.992]	H3ao	0.000188	526	66.8	0.011	19	0	U
S12707.E1.L3	Negative result (library failed screening)	I12707	Fail	<500.SNPs, damage.ds=0.008	Mau9 (Mayaky, kurgan 8, burial 6, ind. 2)	4323-4047 calBCE (5330±40 BP, PSUAMS-7794)	Mayaky (Odesa Oblast, Bilyaivs'kyi District, Mayaky municipality)	Ukraine	46.397	30.272	bone	Boston		Boston	manual	Dabney 2013, Korlevic 2015	Boston	ds	6.2	partial	Rohland 2015; silica coated magnetic beads and 7x volume PB (Qiagen) for cleanups, Bst2.0 in smaller volume, 100ul total PCR volume, higher primer concentration, SPRI cleanup of PCR	Twist1.44Mv1.2	Rohland 2022	Rohland 2022	HiSeq X10	2x101, 2x7	0.00632409	57.2	0.04358	51.6	0	[0.191, 0.990]	U5a'b	0.000169	476	68.8	0.008	17	0	U
S12707.E1.L4	Negative result (library failed screening)	I12707	Fail	<2500.SNPs, damage.ds=0.010	Mau9 (Mayaky, kurgan 8, burial 6, ind. 2)	4323-4047 calBCE (5330±40 BP, PSUAMS-7794)	Mayaky (Odesa Oblast, Bilyaivs'kyi District, Mayaky municipality)	Ukraine	46.397	30.272	bone	Boston		Boston	manual	Dabney 2013, Korlevic 2015	Boston	ds	6.2	partial	Rohland 2015; silica coated magnetic beads and 7x volume PB (Qiagen) for cleanups, Bst2.0 in smaller volume, 100ul total PCR volume, higher primer concentration, SPRI cleanup of PCR	Twist1.44Mv1.2	Rohland 2022	Rohland 2022	HiSeq X10	2x101, 2x7	0.00633101	56.6	0.03929	54.2	0	[0.212, 0.990]	HV	0.000196	539	67.6	0.01	6	0	U
S12707.E1.L6	Negative result (library failed screening)	I12707	Fail	<500.SNPs, damage.ds=0.005	Mau9 (Mayaky, kurgan 8, burial 6, ind. 2)	4323-4047 calBCE (5330±40 BP, PSUAMS-7794)	Mayaky (Odesa Oblast, Bilyaivs'kyi District, Mayaky municipality)	Ukraine	46.397	30.272	bone	Boston	31	Boston	manual	Dabney 2013, Korlevic 2015	Boston	ds	6.2	partial	Rohland 2015; silica coated magnetic beads and 7x volume PB (Qiagen) for cleanups, Bst2.0 in smaller volume, 100ul total PCR volume, higher primer concentration, SPRI cleanup of PCR	Twist1.44Mv1.2	Rohland 2022	Rohland 2022	HiSeq X10	2x101, 2x7	0.00564142	59.6	0.06404	62.4	0	[0.293, 0.993]	HV1a'b'c	0.000154	455	70.1	0.005	15	0	U
S12707.E1.L7	Negative result (library failed screening)	I12707	Fail	<2500.SNPs, damage.ds=0.007	Mau9 (Mayaky, kurgan 8, burial 6, ind. 2)	4323-4047 calBCE (5330±40 BP, PSUAMS-7794)	Mayaky (Odesa Oblast, Bilyaivs'kyi District, Mayaky municipality)	Ukraine	46.397	30.272	bone	Boston	31	Boston	manual	Dabney 2013, Korlevic 2015	Boston	ds	6.2	partial	Rohland 2015; silica coated magnetic beads and 7x volume PB (Qiagen) for cleanups, Bst2.0 in smaller volume, 100ul total PCR volume, higher primer concentration, SPRI cleanup of PCR	Twist1.44Mv1.2	Rohland 2022	Rohland 2022	HiSeq X10	2x101, 2x7	0.00550081	57.4	0.04183	57.8	0	[0.034, 0.981]	H2a2a1	0.000215	575	67.7	0.007	12	0	U
S12707.E1.L8	Negative result (library failed screening)	I12707	Fail	<500.SNPs, damage.ds=0.007, sexratio=0.037	Mau9 (Mayaky, kurgan 8, burial 6, ind. 2)	4323-4047 calBCE (5330±40 BP, PSUAMS-7794)	Mayaky (Odesa Oblast, Bilyaivs'kyi District, Mayaky municipality)	Ukraine	46.397	30.272	bone	Boston		Boston	manual	Dabney 2013, Korlevic 2015	Boston	ds	6.2	partial	Rohland 2015; silica coated magnetic beads and 7x volume PB (Qiagen) for cleanups, Bst2.0 in smaller volume, 100ul total PCR volume, higher primer concentration, SPRI cleanup of PCR	Twist1.44Mv1.2	Rohland 2022	Rohland 2022	HiSeq X10	2x101, 2x7	0.00581209	57.9	0.0554	57.4	0.25	[0.342, 0.993]	U5a1d1	0.000162	463	68.7	0.0075	26	1	U
S12707.E1.L9	Negative result (library failed screening)	I12707	Fail	<500.SNPs, damage.ds=0.009	Mau9 (Mayaky, kurgan 8, burial 6, ind. 2)	4323-4047 calBCE (5330±40 BP, PSUAMS-7794)	Mayaky (Odesa Oblast, Bilyaivs'kyi District, Mayaky municipality)	Ukraine	46.397	30.272	bone	Boston	31	Boston	manual	Dabney 2013, Korlevic 2015	Boston	ds	6.2	partial	Rohland 2015; silica coated magnetic beads and 7x volume PB (Qiagen) for cleanups, Bst2.0 in smaller volume, 100ul total PCR volume, higher primer concentration, SPRI cleanup of PCR	Twist1.44Mv1.2	Rohland 2022	Rohland 2022	HiSeq X10	2x101, 2x7	0.00569839	55.4	0.06476	53.6	0	[0.341, 0.993]	U5a1+@16192	0.000151	414	68.8	0.009	13	0	U
S17743.Y1.E3.L1	Negative result (library failed screening)	I17743	Fail	<2500.SNPs	MeII1.15 (Mereni II Kurgan 1 Burial 15)	3358-3100 calBCE (4515±30 BP, PSUAMS-7822)	Mereni (Anenii Noi District)	Moldova	46.6769	28.6457	tooth	Boston	38	Boston	robotic	Rohland 2018 (Dabney Buffer, silica beads)	Boston	ds	7.6	partial	Rohland 2015; silica coated magnetic beads and 7x volume PB (Qiagen) for cleanups, Bst2.0 in smaller volume, 100ul total PCR volume, higher primer concentration, SPRI cleanup of PCR	Twist1.44Mv1.2	Rohland 2022	Rohland 2022	HiSeq X10	2x101, 2x7	0.0507315	67	0.006156	102	0	[0.130, 0.987]	H2a2a1	0.000363276	556	83.2	0.106	28	0	U
S12226.E1.L1	Negative result (library failed screening)	I12226	Fail	<2500.SNPs	LBH2.8 (Liubasha kurgan 2 burial 8)	2855-2211 calBCE (3990±70 BP, Ki-11177)	Novohryhorivka	Ukraine	47.11	31.76	phalanx	Boston		Boston	manual	Dabney 2013, Korlevic 2015	Boston	ds		partial	Rohland 2015; silica coated magnetic beads and 7x volume PB (Qiagen) for cleanups, Bst2.0 in smaller volume, 100ul total PCR volume, higher primer concentration, SPRI cleanup of PCR	1240k+v2	Fu 2013; simultaneous enrichment of ~1.2M SNPs and mtDNA	Fu 2013; simultaneous enrichment of ~1.2M SNPs and mtDNA	NextSeq 500	2x76, 2x7	5.87e-05	39	0.2694	58.7	0.052	[0.666,0.997]	K	0.002	1877	66.2	0.07	81	0	U
S12236.E1.L1	Negative result (library failed screening)	I12236	Fail	<2500.SNPs	L1 (Liubasha kurgan 2 burial 1)	2700-2000 BCE	Novohryhorivka	Ukraine	47.11	31.76	long bone	Boston		Boston	manual	Dabney 2013, Korlevic 2015	Boston	ds		partial	Rohland 2015; silica coated magnetic beads and 7x volume PB (Qiagen) for cleanups, Bst2.0 in smaller volume, 100ul total PCR volume, higher primer concentration, SPRI cleanup of PCR	1240k+v2	Fu 2013; simultaneous enrichment of ~1.2M SNPs and mtDNA	Fu 2013; simultaneous enrichment of ~1.2M SNPs and mtDNA	NextSeq 500	2x76, 2x7	3.05e-05	31.7	0.01811	50	0	[0.161,0.988]	H2a2a1	0	52	42.1	0.013	0	1	U
S16672.Y1.E1.L1	Negative result (library failed screening)	I16672	Fail	<2500.SNPs, sexratio=0.289	L9 (Liubasha kurgan 2 burial 9)	2116-1641 calBCE (3520±80 BP, Ki-11173)	Novohryhorivka	Ukraine	47.11	31.76	long bone	Boston	39	Boston	robotic	Rohland 2018 (Dabney Buffer, silica beads)	Boston	ds	7.8	partial	Rohland 2015; silica coated magnetic beads and 7x volume PB (Qiagen) for cleanups, Bst2.0 in smaller volume, 100ul total PCR volume, higher primer concentration, SPRI cleanup of PCR	1240k+v2	Fu 2013; simultaneous enrichment of ~1.2M SNPs and mtDNA	Fu 2013; simultaneous enrichment of ~1.2M SNPs and mtDNA	HiSeq X10	2x101, 2x7	0.00227348	43.3	0.6327	43.3	0.085	[0.640, 0.966]	H2a2a1	0.001	1310	48	0.179	27	11	U
S16675.Y1.E1.L1	Negative result (library failed screening)	I16675	Fail	<2500.SNPs, damage.half=0.017	L8 (Liubasha kurgan 2 burial 8)	2855-2291 calBCE (3990±70 BP, Ki-11177)	Novohryhorivka	Ukraine	47.11	31.76	tooth	Boston	34	Boston	robotic	Rohland 2018 (Dabney Buffer, silica beads)	Boston	ds	6.8	partial	Rohland 2015; silica coated magnetic beads and 7x volume PB (Qiagen) for cleanups, Bst2.0 in smaller volume, 100ul total PCR volume, higher primer concentration, SPRI cleanup of PCR	1240k+v2	Fu 2013; simultaneous enrichment of ~1.2M SNPs and mtDNA	Fu 2013; simultaneous enrichment of ~1.2M SNPs and mtDNA	HiSeq X10	2x101, 2x7	3.78181e-05	34.2	0.0548	41.3	0.167	[0.196, 0.990]	U2e	0	48	46.6	0.017	0	2	U
S16676.Y1.E1.L1	Negative result (library failed screening)	I16676	Fail	<2500.SNPs	L5 (Liubasha kurgan 2 burial 5)	2000-1200 BCE	Novohryhorivka	Ukraine	47.11	31.76	tooth	Boston	36	Boston	robotic	Rohland 2018 (Dabney Buffer, silica beads)	Boston	ds	7.2	partial	Rohland 2015; silica coated magnetic beads and 7x volume PB (Qiagen) for cleanups, Bst2.0 in smaller volume, 100ul total PCR volume, higher primer concentration, SPRI cleanup of PCR	1240k+v2	Fu 2013; simultaneous enrichment of ~1.2M SNPs and mtDNA	Fu 2013; simultaneous enrichment of ~1.2M SNPs and mtDNA	HiSeq X10	2x101, 2x7	3.79396e-05	32.8	0.408	42.5	0.341	[0.428, 0.910]	W3a1	0	92	47.6	0.069	1	0	U
S16677.Y1.E1.L1	Negative result (library failed screening)	I16677	Fail	<2500.SNPs	L2.10 (Liubasha kurgan 2 burial 10)	3300-2200 BCE	Novohryhorivka	Ukraine	47.11	31.76	long bone	Boston	38	Boston	robotic	Rohland 2018 (Dabney Buffer, silica beads)	Boston	ds	7.6	partial	Rohland 2015; silica coated magnetic beads and 7x volume PB (Qiagen) for cleanups, Bst2.0 in smaller volume, 100ul total PCR volume, higher primer concentration, SPRI cleanup of PCR	1240k+v2	Fu 2013; simultaneous enrichment of ~1.2M SNPs and mtDNA	Fu 2013; simultaneous enrichment of ~1.2M SNPs and mtDNA	HiSeq X10	2x101, 2x7	0.000186075	48.2	0.3101	57.7	0.088	[0.474, 0.996]	H2a2a	0.001	888	60.9	0.052	17	10	U
S16678.Y1.E1.L1	Negative result (library failed screening)	I16678	Fail	<2500.SNPs, damage.half=0.011	l2.7 (Liubasha kurgan 2 burial 7)	3300-2200 BCE	Novohryhorivka	Ukraine	47.11	31.76	cranial bone	Boston	38	Boston	robotic	Rohland 2018 (Dabney Buffer, silica beads)	Boston	ds	7.6	partial	Rohland 2015; silica coated magnetic beads and 7x volume PB (Qiagen) for cleanups, Bst2.0 in smaller volume, 100ul total PCR volume, higher primer concentration, SPRI cleanup of PCR	1240k+v2	Fu 2013; simultaneous enrichment of ~1.2M SNPs and mtDNA	Fu 2013; simultaneous enrichment of ~1.2M SNPs and mtDNA	HiSeq X10	2x101, 2x7	4.07209e-05	34.7	0.004345	36	0	[0.025, 0.975]	H2a2a1	0	150	53.6	0.011	3	1	U
S7930.E1.L1	Negative result (library failed screening)	I7930	Fail	screening spike complexity < 0.005	L15 (Liubasha kurgan 2 burial 15)	2433-1945 calBCE (Ki-11201)	Novohryhorivka	Ukraine	47.11	31.76	long bone	Boston		Boston	manual	Dabney 2013, Korlevic 2015	Boston	ds		partial	Rohland 2015; silica coated magnetic beads and 7x volume PB (Qiagen) for cleanups, Bst2.0 in smaller volume, 100ul total PCR volume, higher primer concentration, SPRI cleanup of PCR		Maricic 2010; separate enrichment for mtDNA				0.0309	21	0.0859	38	0		H40a	0	0	0	0	0	0
S12233.E1.L8	Negative result (library failed screening)	I12233	Fail	<2500.SNPs	L2.16, Liubasha kurgan 2 burial 16	3074-2888 calBCE (4330±35 BP, PSUAMS-7790)	Novohryhorivka (Odesa Oblast, Mykolaivskyi District, Novohryhorivka village, Kugran Liubasha)	Ukraine	47.11	31.76	bone	Boston		Boston	manual	Dabney 2013, Korlevic 2015	Boston	ds		partial	Rohland 2015; silica coated magnetic beads and 7x volume PB (Qiagen) for cleanups, Bst2.0 in smaller volume, 100ul total PCR volume, higher primer concentration, SPRI cleanup of PCR	Twist1.44Mv1.2(lowMT)	Rohland 2022	Rohland 2022	HiSeq X10	2x101, 2x7	0.000354628	41.6	0.01738	41.1	0	[0.153, 0.988]	H2a2a	0.0140426		45.6	0.0835	310	225	M
S11850.E1.L3	Negative result (library failed screening)	I11850	Fail	2500.SNPs, damage.ds=0.024, sexratio=0.045	ODK1 (Odessa kurgan, burial 10 (crouched))	2874-2630 calBCE (4150±25 BP, PSUAMS-11224)	Odesa (North Pontic Coast, Odesa Region)	Ukraine	46.48	30.72	bone (long bone)	Boston		Boston	manual	Dabney 2013, Korlevic 2015	Boston	ds		partial	Rohland 2015; silica coated magnetic beads and 7x volume PB (Qiagen) for cleanups, Bst2.0 in smaller volume, 100ul total PCR volume, higher primer concentration, SPRI cleanup of PCR	Twist1.44Mv1.2(lowMT)	Rohland 2022	Rohland 2022	HiSeq X10	2x101, 2x7	0.000105727	37.5	0.007906	43.7	0.25	[0.026, 0.975]	H2a2a1	0.00119064	2345	42.2	0.024	42	2	U
S11850.E1.L4	Negative result (library failed screening)	I11850	Fail	2500.to.5000.SNPs, damage.ds=0.022, sexratio=0.152	ODK1 (Odessa kurgan, burial 10 (crouched))	2874-2630 calBCE (4150±25 BP, PSUAMS-11224)	Odesa (North Pontic Coast, Odesa Region)	Ukraine	46.48	30.72	bone (long bone)	Boston		Boston	manual	Dabney 2013, Korlevic 2015	Boston	ds		partial	Rohland 2015; silica coated magnetic beads and 7x volume PB (Qiagen) for cleanups, Bst2.0 in smaller volume, 100ul total PCR volume, higher primer concentration, SPRI cleanup of PCR	Twist1.44Mv1.2(lowMT)	Rohland 2022	Rohland 2022	HiSeq X10	2x101, 2x7	0.000120781	42.9	0.00513	42.5	0	[0.027, 0.975]	H2a2a1	0.00183376	3494	44.8	0.0225	56	10	U
S11850.E1.L5	Negative result (library failed screening)	I11850	Fail	<2500.SNPs	ODK1 (Odessa kurgan, burial 10 (crouched))	2874-2630 calBCE (4150±25 BP, PSUAMS-11224)	Odesa (North Pontic Coast, Odesa Region)	Ukraine	46.48	30.72	bone (long bone)	Boston		Boston	manual	Dabney 2013, Korlevic 2015	Boston	ds		partial	Rohland 2015; silica coated magnetic beads and 7x volume PB (Qiagen) for cleanups, Bst2.0 in smaller volume, 100ul total PCR volume, higher primer concentration, SPRI cleanup of PCR	Twist1.44Mv1.2(lowMT)	Rohland 2022	Rohland 2022	HiSeq X10	2x101, 2x7	5.87e-05	36.3	0.01062	44	0	[0.027, 0.976]	H2a2a1	0.00128103		41.7	0.024	50	0	U
S11850.E1.L9	Negative result (library failed screening)	I11850	Fail	<2500.SNPs	ODK1 (Odessa kurgan, burial 10 (crouched))	2874-2630 calBCE (4150±25 BP, PSUAMS-11224)	Odesa (North Pontic Coast, Odesa Region)	Ukraine	46.48	30.72	bone (long bone)	Boston		Boston	manual	Dabney 2013, Korlevic 2015	Boston	ds		partial	Rohland 2015; silica coated magnetic beads and 7x volume PB (Qiagen) for cleanups, Bst2.0 in smaller volume, 100ul total PCR volume, higher primer concentration, SPRI cleanup of PCR	Twist1.44Mv1.2(lowMT)	Rohland 2022	Rohland 2022	HiSeq X10	2x101, 2x7	5.61e-05	40.9	0.007061	39	0	[0.036, 0.980]	H2a2	0.00192676		42.5	0.0205	72	1	U
S1446.E1.L1	Negative result (library failed screening)	I1446	Fail	screening spike complexity < 0.005	POP3 (Goljamata Mogila, grave 36)	3000-2500 BCE	Popovo	Bulgaria	42.2036	26.7284	long bone	Boston		Boston	manual	Dabney 2013, Korlevic 2015	Boston	ds		partial	Rohland 2015; universal adapters used for ligation, double indices attached at PCR stage		Maricic 2010; separate enrichment for mtDNA				0.0037	21						0	0	0	0	0	0
S11847.E1.L1	Negative result (library failed screening)	I11847	Fail	<2500.SNPs	REV3.7 (Revova kurgan 3 burial 7)	2568-2206 calBCE (3910±60 BP, Ki-11058)	Revova	Ukraine	47.27	30.32	bone	Boston		Boston	manual	Dabney 2013, Korlevic 2015	Boston	ds		partial	Rohland 2015; silica coated magnetic beads and 7x volume PB (Qiagen) for cleanups, Bst2.0 in smaller volume, 100ul total PCR volume, higher primer concentration, SPRI cleanup of PCR	1240k+	Fu 2013; simultaneous enrichment of ~1.2M SNPs and mtDNA	Fu 2013; simultaneous enrichment of ~1.2M SNPs and mtDNA	NextSeq 500	2x76, 2x7	3.83803e-05	31.3	0.1718	40.7	0.1365					47	0.151	7	1	U
S11848.E1.L1	Negative result (library failed screening)	I11848	Fail	<2500.SNPs	REV3.15 (Revova kurgan 3 burial 15)	2458-2031 calBCE (3780±70 BP, Ki-11060)	Revova	Ukraine	47.27	30.32	tooth	Boston		Boston	manual	Dabney 2013, Korlevic 2015	Boston	ds		partial	Rohland 2015; silica coated magnetic beads and 7x volume PB (Qiagen) for cleanups, Bst2.0 in smaller volume, 100ul total PCR volume, higher primer concentration, SPRI cleanup of PCR	1240k+	Fu 2013; simultaneous enrichment of ~1.2M SNPs and mtDNA	Fu 2013; simultaneous enrichment of ~1.2M SNPs and mtDNA	NextSeq 500	2x76, 2x7	5.90996e-05	31.4	0.006156	34	0					52.5	0.012	1	1	U
S16667.Y1.E1.L1	Negative result (library failed screening)	I16667	Fail	<2500.SNPs, sexratio=0.25, damage.half=0.011	REV3.8 (Revova kurgan 3 burial 8)	2700-2000 BCE	Revova	Ukraine	47.27	30.32	tooth	Boston	39	Boston	robotic	Rohland 2018 (Dabney Buffer, silica beads)	Boston	ds	7.8	partial	Rohland 2015; silica coated magnetic beads and 7x volume PB (Qiagen) for cleanups, Bst2.0 in smaller volume, 100ul total PCR volume, higher primer concentration, SPRI cleanup of PCR	1240k+v2	Fu 2013; simultaneous enrichment of ~1.2M SNPs and mtDNA	Fu 2013; simultaneous enrichment of ~1.2M SNPs and mtDNA	HiSeq X10	2x101, 2x7	7.33236e-05	34.5	0.05836	48.4	0.35	[0.360, 0.993]	H2a2a1	0	379	62.2	0.011	9	3	U
S16669.Y1.E1.L1	Negative result (library failed screening)	I16669	Fail	<2500.SNPs, damage.half=0.009	REV3.13 (Revova kurgan 3 burial 13)	2581-2210 calBCE (3940±60 BP, Ki-11172)	Revova	Ukraine	47.27	30.32	cranial bone	Boston	38	Boston	robotic	Rohland 2018 (Dabney Buffer, silica beads)	Boston	ds	7.6	partial	Rohland 2015; silica coated magnetic beads and 7x volume PB (Qiagen) for cleanups, Bst2.0 in smaller volume, 100ul total PCR volume, higher primer concentration, SPRI cleanup of PCR	1240k+v2	Fu 2013; simultaneous enrichment of ~1.2M SNPs and mtDNA	Fu 2013; simultaneous enrichment of ~1.2M SNPs and mtDNA	HiSeq X10	2x101, 2x7	0.000101383	53.4	0.5666	72.8	0	[0.799, 0.982]	H32	0.002	2482	73.1	0.009	50	25	U
S16670.Y1.E1.L1	Negative result (library failed screening)	I16670	Fail	<2500.SNPs, damage.half=0.004	REV3.14 (Revova kurgan 3 burial 14)	2400-2000 BCE	Revova	Ukraine	47.27	30.32	bone	Boston	38	Boston	robotic	Rohland 2018 (Dabney Buffer, silica beads)	Boston	ds	7.6	partial	Rohland 2015; silica coated magnetic beads and 7x volume PB (Qiagen) for cleanups, Bst2.0 in smaller volume, 100ul total PCR volume, higher primer concentration, SPRI cleanup of PCR	1240k+v2	Fu 2013; simultaneous enrichment of ~1.2M SNPs and mtDNA	Fu 2013; simultaneous enrichment of ~1.2M SNPs and mtDNA	HiSeq X10	2x101, 2x7	4.99665e-05	35.1	0.2013	79.4	0.056	[0.711, 0.998]	H2a2a1	0.002	1870	75.8	0.004	64	1	U
S16671.Y1.E1.L1	Negative result (library failed screening)	I16671	Fail	<2500.SNPs, damage.half=0.021	REV3.16 (Revova kurgan 3 burial 16)	2886-2503 calBCE (4135±60 BP, Ki-11059)	Revova	Ukraine	47.27	30.32	bone	Boston	36	Boston	robotic	Rohland 2018 (Dabney Buffer, silica beads)	Boston	ds	7.2	partial	Rohland 2015; silica coated magnetic beads and 7x volume PB (Qiagen) for cleanups, Bst2.0 in smaller volume, 100ul total PCR volume, higher primer concentration, SPRI cleanup of PCR	1240k+v2	Fu 2013; simultaneous enrichment of ~1.2M SNPs and mtDNA	Fu 2013; simultaneous enrichment of ~1.2M SNPs and mtDNA	HiSeq X10	2x101, 2x7	7.25742e-05	31.3	0.01147	47.5	0	[0.026, 0.975]	H2a2a1	0	137	52	0.021	3	0	U
S7927.E1.L1	Negative result (library failed screening)	I7927	Fail	screening spike complexity < 0.005	R3.7 (Revova kurgan 3 burial 7)	2568-2206 calBCE (3910±60 BP, Ki-11058)	Revova	Ukraine	47.27	30.32	long bone	Boston		Boston	manual	Dabney 2013, Korlevic 2015	Boston	ds		partial	Rohland 2015; silica coated magnetic beads and 7x volume PB (Qiagen) for cleanups, Bst2.0 in smaller volume, 100ul total PCR volume, higher primer concentration, SPRI cleanup of PCR		Maricic 2010; separate enrichment for mtDNA				0.0087	21	0.643	36	0.262		U5a1	0	0	0	0	0	0
S7928.E1.L1	Negative result (library failed screening)	I7928	Fail	screening spike complexity < 0.005	R3.16 (Revova kurgan 3 burial 16)	2886-2503 calBCE (Ki-11059)	Revova	Ukraine	47.27	30.32	bone	Boston		Boston	manual	Dabney 2013, Korlevic 2015	Boston	ds		partial	Rohland 2015; silica coated magnetic beads and 7x volume PB (Qiagen) for cleanups, Bst2.0 in smaller volume, 100ul total PCR volume, higher primer concentration, SPRI cleanup of PCR		Maricic 2010; separate enrichment for mtDNA				0.0304	21	0.191	44	0.045		H2a+152 16311	0	0	0	0	0	0
S17746.Y1.E1.L1	Negative result (library failed screening)	I17746	Fail	<2500.SNPs	SK2.5 (Kurgan 2 Burial 5)		Sărăteni	Moldova	46.613	28.4654	tooth	Boston	36	Boston	robotic	Rohland 2018 (Dabney Buffer, silica beads)	Boston	ds	7.2	partial	Rohland 2015; silica coated magnetic beads and 7x volume PB (Qiagen) for cleanups, Bst2.0 in smaller volume, 100ul total PCR volume, higher primer concentration, SPRI cleanup of PCR	1240k+v2	Fu 2013; simultaneous enrichment of ~1.2M SNPs and mtDNA	Fu 2013; simultaneous enrichment of ~1.2M SNPs and mtDNA	HiSeq X10	2x101, 2x7	7.77573e-05	44.1	0.004044	33.5	0	[0.025, 0.976]	H2a2a1	0	89	53.2	0.041	1	1	U
S17744.Y1.E6.L1	Negative result (library failed screening)	I17744	Fail	<2500.SNPs	SK1.1 (Sărăteni, Kurgan 1, Burial 1)	2860-2578 calBCE (4115±20 BP, PSUAMS-8442)	Sărăteni (Leova District)	Moldova	46.613	28.4655	tooth	Boston	35	Boston	robotic	Rohland 2018 (Dabney Buffer, silica beads)	Boston	ds	3.5	partial	Rohland 2015; silica coated magnetic beads and 7x volume PB (Qiagen) for cleanups, Bst2.0 in smaller volume, 100ul total PCR volume, higher primer concentration, SPRI cleanup of PCR	Twist1.44Mv1.2	Rohland 2022	Rohland 2022	HiSeq X10	2x101, 2x7	0.00243633	51.5	0.0204	56.3	0	[0.027, 0.976]	H2a2a1	9.3e-05	250	51.4	0.148	0	0	U
S17744.Y1.E7.L1	Negative result (library failed screening)	I17744	Fail	<2500.SNPs	SK1.1 (Sărăteni, Kurgan 1, Burial 1)	2860-2578 calBCE (4115±20 BP, PSUAMS-8442)	Sărăteni (Leova District)	Moldova	46.613	28.4655	tooth	Boston	35	Boston	robotic	Rohland 2018 (Dabney Buffer, silica beads)	Boston	ds	3.5	partial	Rohland 2015; silica coated magnetic beads and 7x volume PB (Qiagen) for cleanups, Bst2.0 in smaller volume, 100ul total PCR volume, higher primer concentration, SPRI cleanup of PCR	Twist1.44Mv1.2	Rohland 2022	Rohland 2022	HiSeq X10	2x101, 2x7	0.00225321	52.4	0.009717	40.2	0	[0.026, 0.976]	H2a2a1	3.7e-05	85	52.7	0.1345	2	1	U
S17744.Y1.E8.L1	Negative result (library failed screening)	I17744	Fail	<2500.SNPs	SK1.1 (Sărăteni, Kurgan 1, Burial 1)	2860-2578 calBCE (4115±20 BP, PSUAMS-8442)	Sărăteni (Leova District)	Moldova	46.613	28.4655	tooth	Boston	35	Boston	robotic	Rohland 2018 (Dabney Buffer, silica beads)	Boston	ds	3.5	partial	Rohland 2015; silica coated magnetic beads and 7x volume PB (Qiagen) for cleanups, Bst2.0 in smaller volume, 100ul total PCR volume, higher primer concentration, SPRI cleanup of PCR	Twist1.44Mv1.2	Rohland 2022	Rohland 2022	HiSeq X10	2x101, 2x7	0.00175417	52.8	0.007786	43	0	[0.028, 0.977]	H2a2a1	3.1e-05	76	52	0.175	0	0	U
S17744.Y1.E9.L1	Negative result (library failed screening)	I17744	Fail	<2500.SNPs	SK1.1 (Sărăteni, Kurgan 1, Burial 1)	2860-2578 calBCE (4115±20 BP, PSUAMS-8442)	Sărăteni (Leova District)	Moldova	46.613	28.4655	tooth	Boston	35	Boston	robotic	Rohland 2018 (Dabney Buffer, silica beads)	Boston	ds	3.5	partial	Rohland 2015; silica coated magnetic beads and 7x volume PB (Qiagen) for cleanups, Bst2.0 in smaller volume, 100ul total PCR volume, higher primer concentration, SPRI cleanup of PCR	Twist1.44Mv1.2	Rohland 2022	Rohland 2022	HiSeq X10	2x101, 2x7	0.15781	72.8		0	0	[nan, nan]	H2a2a1	6e-06	12	70.1	0.0095	0	0	U
S1919.E1.L2	Negative result (library failed screening)	I1919	Fail	screening spike complexity < 0.005	Yamna7 (OAE-2003 Shevchenko; Burial 28/15)	3300-2700 BCE	Shevchenko	Ukraine	48.2204	37.1461	tooth	Boston		Boston	manual	Dabney 2013, Korlevic 2015	Boston	ds		partial	Rohland 2015; universal adapters used for ligation, double indices attached at PCR stage		Maricic 2010; separate enrichment for mtDNA				0.0105	21						0	0	0	0	0	0
S1920.E1.L2	Negative result (library failed screening)	I1920	Fail	screening spike complexity < 0.005	Yamna8 (OAE-2003 Shevchenko; Burial 29/11)	3300-2700 BCE	Shevchenko	Ukraine	48.2204	37.1461	tooth	Boston		Boston	manual	Dabney 2013, Korlevic 2015	Boston	ds		partial	Rohland 2015; universal adapters used for ligation, double indices attached at PCR stage		Maricic 2010; separate enrichment for mtDNA				0.0096	21						0	0	0	0	0	0
S2106.E1.L1	Negative result (library failed screening)	I2106	Fail	screening spike complexity < 0.005	Yamna10 (Burial 29/19)	3300-2700 BCE	Shevchenko	Ukraine	48.2204	37.1461	cochlea	Boston		Boston	manual	Dabney 2013, Korlevic 2015	Boston	ds		partial	Rohland 2015; universal adapters used for ligation, double indices attached at PCR stage		Maricic 2010; separate enrichment for mtDNA				0.0063	21						0	0	0	0	0	0
S3196.E1.L1	Negative result (library failed screening)	I3196	Fail	screening spike complexity < 0.005	Yamna 6 (Burial 28/14)	3300-2700 BCE	Shevchenko	Ukraine	48.2204	37.1461	tooth	Boston		Boston	manual	Dabney 2013, Korlevic 2015	Boston	ds		partial	Rohland 2015; universal adapters used for ligation, double indices attached at PCR stage		Maricic 2010; separate enrichment for mtDNA				0.0024	21						0	0	0	0	0	0
S3197.E1.L1	Negative result (library failed screening)	I3197	Fail	screening spike complexity < 0.005	Yamna 9 (Burial 29/12)	3300-2700 BCE	Shevchenko	Ukraine	48.2204	37.1461	tooth	Boston		Boston	manual	Dabney 2013, Korlevic 2015	Boston	ds		partial	Rohland 2015; universal adapters used for ligation, double indices attached at PCR stage						0.002	21						0	0	0	0	0	0
S12508.E1.L1	Negative result (library failed screening)	I12508	Fail	<2500.SNPs	Glinoe DOT K1B2 ()	3000-2000 BCE	Slobodzeya	Moldova	47.9193	28.8538	tooth	Boston		Boston	manual	Dabney 2013, Korlevic 2015	Boston	ds		partial	Rohland 2015; silica coated magnetic beads and 7x volume PB (Qiagen) for cleanups, Bst2.0 in smaller volume, 100ul total PCR volume, higher primer concentration, SPRI cleanup of PCR	1240k+v2	Fu 2013; simultaneous enrichment of ~1.2M SNPs and mtDNA	Fu 2013; simultaneous enrichment of ~1.2M SNPs and mtDNA	NextSeq 500	2x76, 2x7	3.08e-05	34.7	0.6059	63.5	0	[0.641,0.937]	H3ae	0.002	1892	69.1	0.004	52	2	U
S12509.E1.L1	Negative result (library failed screening)	I12509	Fail	<2500.SNPs	Glinoe DOT K1B18 ()	3000-2000 BCE	Slobodzeya	Moldova	47.9193	28.8538	tooth	Boston		Boston	manual	Dabney 2013, Korlevic 2015	Boston	ds		partial	Rohland 2015; silica coated magnetic beads and 7x volume PB (Qiagen) for cleanups, Bst2.0 in smaller volume, 100ul total PCR volume, higher primer concentration, SPRI cleanup of PCR	1240k+v2	Fu 2013; simultaneous enrichment of ~1.2M SNPs and mtDNA	Fu 2013; simultaneous enrichment of ~1.2M SNPs and mtDNA	NextSeq 500	2x76, 2x7	0.00010729	37.4	0.1541	56.8	0	[0.628,0.980]	N1b1b	0.001	1369	67.7	0.005	34	14	U
S12511.E1.L1	Negative result (library failed screening)	I12511	Fail	<2500.SNPs	Glinoe SAD K1B5 ()	3000-2000 BCE	Slobodzeya	Moldova	47.9193	28.8538	tooth	Boston		Boston	manual	Dabney 2013, Korlevic 2015	Boston	ds		partial	Rohland 2015; silica coated magnetic beads and 7x volume PB (Qiagen) for cleanups, Bst2.0 in smaller volume, 100ul total PCR volume, higher primer concentration, SPRI cleanup of PCR	1240k+v2	Fu 2013; simultaneous enrichment of ~1.2M SNPs and mtDNA	Fu 2013; simultaneous enrichment of ~1.2M SNPs and mtDNA	NextSeq 500	2x76, 2x7	0.000130939	47.5	0.185	69.7	0	[0.399,0.962]	N1b1	0.001	699	67.2	0.015	20	0	U
S12513.E1.L1	Negative result (library failed screening)	I12513	Fail	<2500.SNPs	Glinoe SAD K1B1 ()	3000-2000 BCE	Slobodzeya	Moldova	47.9193	28.8538	tooth	Boston		Boston	manual	Dabney 2013, Korlevic 2015	Boston	ds		partial	Rohland 2015; silica coated magnetic beads and 7x volume PB (Qiagen) for cleanups, Bst2.0 in smaller volume, 100ul total PCR volume, higher primer concentration, SPRI cleanup of PCR	1240k+v2	Fu 2013; simultaneous enrichment of ~1.2M SNPs and mtDNA	Fu 2013; simultaneous enrichment of ~1.2M SNPs and mtDNA	NextSeq 500	2x76, 2x7	4.19e-05	55.2	0.1249	59.1	0	[0.477,0.995]	H2a2a1	0.001	933	63.7	0.018	27	2	U
S12634.Y1.E1.L1	Negative result (library failed screening)	I12634	Fail	<2500 SNPs	Glinoe DOT K1B17 ()	3000-2000 BCE	Slobodzeya	Moldova	47.9193	28.8538	cochlea	Boston	72	Boston	robotic	Rohland 2018 (Dabney Buffer, silica beads)	Boston	ds	7.2	partial	Rohland 2015; silica coated magnetic beads and 7x volume PB (Qiagen) for cleanups, Bst2.0 in smaller volume, 100ul total PCR volume, higher primer concentration, SPRI cleanup of PCR	1240k+v2	Fu 2013; simultaneous enrichment of ~1.2M SNPs and mtDNA	Fu 2013; simultaneous enrichment of ~1.2M SNPs and mtDNA	NextSeq 500	2x76, 2x7	8.5266e-05	33.4	0.002052	34	0	[0.024,0.975]	H2a2a1	0	63	45.6	0.028	3	0	U
S12635.Y1.E1.L1	Negative result (library failed screening)	I12635	Fail	1240K.coverage<0.005	Glinoe DOT K1B19 ()	3000-2000 BCE	Slobodzeya	Moldova	47.9193	28.8538	cochlea	Boston	74	Boston	robotic	Rohland 2018 (Dabney Buffer, silica beads)	Boston	ds	7.4	partial	Rohland 2015; silica coated magnetic beads and 7x volume PB (Qiagen) for cleanups, Bst2.0 in smaller volume, 100ul total PCR volume, higher primer concentration, SPRI cleanup of PCR	1240k+v2	Fu 2013; simultaneous enrichment of ~1.2M SNPs and mtDNA	Fu 2013; simultaneous enrichment of ~1.2M SNPs and mtDNA	NextSeq 500	2x76, 2x7	0.00022672	33.4	0.438	37.8	0.285	[0.499,0.948]	H2a	0.002	2661	39.6	0.313	66	1	U
S12636.Y1.E1.L1	Negative result (library failed screening)	I12636	Fail	<2500 SNPs	Glinoe SAD K1B4 ()	3000-2000 BCE	Slobodzeya	Moldova	47.9193	28.8538	cochlea	Boston	77	Boston	robotic	Rohland 2018 (Dabney Buffer, silica beads)	Boston	ds	7.7	partial	Rohland 2015; silica coated magnetic beads and 7x volume PB (Qiagen) for cleanups, Bst2.0 in smaller volume, 100ul total PCR volume, higher primer concentration, SPRI cleanup of PCR	1240k+v2	Fu 2013; simultaneous enrichment of ~1.2M SNPs and mtDNA	Fu 2013; simultaneous enrichment of ~1.2M SNPs and mtDNA	NextSeq 500	2x76, 2x7	9.08375e-05	33.3	0.04364	60.2	0	[0.032,0.980]	H2a2	0	293	55.9	0.03	10	1	U
S12232.E1.L1	Negative result (library failed screening)	I12232	Fail	<2500.SNPs	S22 (Sychavka kurgan, burial 22)	3630-3022 calBCE (4580±90 BP, Ki-16612)	Sychavka	Ukraine	46.64	31.11	cranial bone	Boston		Boston	manual	Dabney 2013, Korlevic 2015	Boston	ds		partial	Rohland 2015; silica coated magnetic beads and 7x volume PB (Qiagen) for cleanups, Bst2.0 in smaller volume, 100ul total PCR volume, higher primer concentration, SPRI cleanup of PCR	1240k+v2	Fu 2013; simultaneous enrichment of ~1.2M SNPs and mtDNA	Fu 2013; simultaneous enrichment of ~1.2M SNPs and mtDNA	NextSeq 500	2x76, 2x7	4.4e-05	31.4	0.00513	85	0	[0.025,0.976]	H2a2a1	0	65	46.4	0.024	4	0	U
S12841.Y1.E1.L1	Negative result (library failed screening)	I12841	Fail	1240K.coverage<0.005	S21 (Sychavka kurgan, burial 21)	2335-1783 calBCE (3680±80 BP, Ki-16609)	Sychavka	Ukraine	46.64	31.11	tooth	Boston	79	Boston	robotic	Rohland 2018 (Dabney Buffer, silica beads)	Boston	ds	7.9	partial	Rohland 2015; silica coated magnetic beads and 7x volume PB (Qiagen) for cleanups, Bst2.0 in smaller volume, 100ul total PCR volume, higher primer concentration, SPRI cleanup of PCR	1240k+v2	Fu 2013; simultaneous enrichment of ~1.2M SNPs and mtDNA	Fu 2013; simultaneous enrichment of ~1.2M SNPs and mtDNA	NextSeq 500	2x76, 2x7	0.000213326	39.2	1.03	49.2	0.115	[0.570,0.874]	T1a1	0.004	4868	54.3	0.095	115	30	U
S20080.Y1.E1.L1	Negative result (library failed screening)	I20080	Fail	<2500.SNPs, sexratio[0.259]	TIIK10.17 (Kurgan 10 Burial 17)		Taraclia	Moldova	46.5689	29.1165	tooth	Boston	37	Boston	robotic	Rohland 2018 (Dabney Buffer, silica beads)	Boston	ss	7.4	USER	Gansauge 2020	1240k+v2	Fu 2013; simultaneous enrichment of ~1.2M SNPs and mtDNA	Fu 2013; simultaneous enrichment of ~1.2M SNPs and mtDNA	HiSeq X10	2x101, 2x8	0.000872028	59.1	0.8397	50.4	0.389	[0.490, 0.862]	U2e	0.00078	954	54	0.184	20	7	U
S20081.Y1.E1.L1	Negative result (library failed screening)	I20081	Fail	<2500.SNPs, damage.ss.half=0.034, sexratio[0.231]	TiK3.7 (Kurgan 3 Burial 7)		Tiraspol	Moldova	46.8482	29.5968	tooth	Boston	38	Boston	robotic	Rohland 2018 (Dabney Buffer, silica beads)	Boston	ss	7.6	USER	Gansauge 2020	1240k+v2	Fu 2013; simultaneous enrichment of ~1.2M SNPs and mtDNA	Fu 2013; simultaneous enrichment of ~1.2M SNPs and mtDNA	HiSeq X10	2x101, 2x8	0.015112	62.5	0.03802	63	0	[0.551, 0.996]	H2a2a	0.000274	336	55.8	0.034	10	3	U
S20084.Y1.E1.L1	Negative result (library failed screening)	I20084	Fail	<2500.SNPs, damage.ss.half=0.020, sexratio[0.125]	TiK3.20 (Kurgan 3 Burial 20)		Tiraspol	Moldova	46.8482	29.5968	tooth	Boston	36	Boston	robotic	Rohland 2018 (Dabney Buffer, silica beads)	Boston	ss	7.2	USER	Gansauge 2020	1240k+v2	Fu 2013; simultaneous enrichment of ~1.2M SNPs and mtDNA	Fu 2013; simultaneous enrichment of ~1.2M SNPs and mtDNA	HiSeq X10	2x101, 2x8	0.0172064	61.3	0.09409	55.7	0	[0.406, 0.995]	H76a	0.000155	189	57.9	0.02	7	1	U
S20084.Y1.E2.L1	Negative result (library failed screening)	I20084	Fail	<500.SNPs, damage.ds=0.016	TiK3.20 (Kurgan 3 Burial 20)		Tiraspol	Moldova	46.8482	29.5968	tooth	Boston	36	Boston	robotic	Rohland 2018 (Dabney Buffer, silica beads)	Boston	ds	2.4	partial	Rohland 2015; silica coated magnetic beads and 7x volume PB (Qiagen) for cleanups, Bst2.0 in smaller volume, 100ul total PCR volume, higher primer concentration, SPRI cleanup of PCR	Twist1.44M_v1.3	Rohland 2022	Rohland 2022	NovaSeq		4.0794e-05	31.7	0.04593	50.7	0.1665	[0.307, 0.992]	H76a	7.82174e-05	190	34.7	0.016	2	0	U
S20084.Y1.E3.L1	Negative result (library failed screening)	I20084	Fail	<500.SNPs, damage.ds=0.016	TiK3.20 (Kurgan 3 Burial 20)		Tiraspol	Moldova	46.8482	29.5968	tooth	Boston	36	Boston	robotic	Rohland 2018 (Dabney Buffer, silica beads)	Boston	ds	0.7	partial	Rohland 2015; silica coated magnetic beads and 7x volume PB (Qiagen) for cleanups, Bst2.0 in smaller volume, 100ul total PCR volume, higher primer concentration, SPRI cleanup of PCR	Twist1.44M_v1.3	Rohland 2022	Rohland 2022	NovaSeq		6.07556e-05	32	0.02402	44.2	0.5835	[0.163, 0.988]	H2a2a1	3.30251e-05	96	34.1	0.016	1	0	U
S12230.E1.L1	Negative result (library failed screening)	I12230	Fail	<2500.SNPs	V4.6 (Vapnyarka kurgan 4, burial 6)	1936-1641 calBCE (3470±60 BP, Ki-15016)	Vapnyarka	Ukraine	48.53	28.74	cranial bone	Boston		Boston	manual	Dabney 2013, Korlevic 2015	Boston	ds		partial	Rohland 2015; silica coated magnetic beads and 7x volume PB (Qiagen) for cleanups, Bst2.0 in smaller volume, 100ul total PCR volume, higher primer concentration, SPRI cleanup of PCR	1240k+v2	Fu 2013; simultaneous enrichment of ~1.2M SNPs and mtDNA	Fu 2013; simultaneous enrichment of ~1.2M SNPs and mtDNA	NextSeq 500	2x76, 2x7	2.05e-05	31.5	0.09554	54.6	0	[0.247,0.992]	HV	0.001	619	56.6	0.053	15	2	U
S12618.Y1.E1.L1	Negative result (library failed screening)	I12618	Fail	<2500 SNPs	V4.4 (Vapnyarka kurgan 4, burial 4)	2880-2483 calBCE (4100±80 BP, Ki-15013)	Vapnyarka	Ukraine	48.53	28.74	tooth	Boston	75	Boston	robotic	Rohland 2018 (Dabney Buffer, silica beads)	Boston	ds	7.5	partial	Rohland 2015; silica coated magnetic beads and 7x volume PB (Qiagen) for cleanups, Bst2.0 in smaller volume, 100ul total PCR volume, higher primer concentration, SPRI cleanup of PCR	1240k+v2	Fu 2013; simultaneous enrichment of ~1.2M SNPs and mtDNA	Fu 2013; simultaneous enrichment of ~1.2M SNPs and mtDNA	NextSeq 500	2x76, 2x7	0.00380216	45.5	1.587	50.7	0.048	[0.766,0.945]	U8b1a2a	0.001	732	48.5	0.056	24	0	U
S12617.Y1.E4.L1	Negative result (library failed screening)	I12617	Fail	<500.SNPs	V4.3 (Vapnyarka, Kurgan 4 Burial 3)	2862-2573 calBCE (4105±25 BP, PSUAMS-10808)	Vapnyarka (Northwest Pontic Coast, Odesa Region, Lymanskyi District)	Ukraine	46.5862	30.8787	tooth	Boston	71	Boston	robotic	Rohland 2018 (Dabney Buffer, silica beads)	Boston	ds	7.1	partial	Rohland 2015; silica coated magnetic beads and 7x volume PB (Qiagen) for cleanups, Bst2.0 in smaller volume, 100ul total PCR volume, higher primer concentration, SPRI cleanup of PCR	Twist1.44Mv1.2	Rohland 2022	Rohland 2022	HiSeq X10	2x101, 2x7	0.0028487	48.9	0.03657	55.1	0.25	[0.052, 0.985]	H2a2	4.9e-05	126	50.6	0.1015	6	0	U
S12617.Y1.E6.L1	Negative result (library failed screening)	I12617	Fail	<500.SNPs	V4.3 (Vapnyarka, Kurgan 4 Burial 3)	2862-2573 calBCE (4105±25 BP, PSUAMS-10808)	Vapnyarka (Northwest Pontic Coast, Odesa Region, Lymanskyi District)	Ukraine	46.5862	30.8787	tooth	Boston	71	Boston	robotic	Rohland 2018 (Dabney Buffer, silica beads)	Boston	ds	7.1	partial	Rohland 2015; silica coated magnetic beads and 7x volume PB (Qiagen) for cleanups, Bst2.0 in smaller volume, 100ul total PCR volume, higher primer concentration, SPRI cleanup of PCR	Twist1.44Mv1.2	Rohland 2022	Rohland 2022	HiSeq X10	2x101, 2x7	0.000106387	39.7	0.01273	52.8	0.25	[0.163, 0.987]	H2a2a1	3.4e-05	98	40.3	0.0355	0	0	U
S12617.Y1.E7.L1	Negative result (library failed screening)	I12617	Fail	<500.SNPs	V4.3 (Vapnyarka, Kurgan 4 Burial 3)	2862-2573 calBCE (4105±25 BP, PSUAMS-10808)	Vapnyarka (Northwest Pontic Coast, Odesa Region, Lymanskyi District)	Ukraine	46.5862	30.8787	tooth	Boston	71	Boston	robotic	Rohland 2018 (Dabney Buffer, silica beads)	Boston	ds	7.1	partial	Rohland 2015; silica coated magnetic beads and 7x volume PB (Qiagen) for cleanups, Bst2.0 in smaller volume, 100ul total PCR volume, higher primer concentration, SPRI cleanup of PCR	Twist1.44Mv1.2	Rohland 2022	Rohland 2022	HiSeq X10	2x101, 2x7	0.000106389	44.3	0.007786	43	0	[0.026, 0.975]	H2a2a1	5.2e-05	148	41.1	0.0405	3	0	U
S12617.Y1.E8.L1	Negative result (library failed screening)	I12617	Fail	<500.SNPs	V4.3 (Vapnyarka, Kurgan 4 Burial 3)	2862-2573 calBCE (4105±25 BP, PSUAMS-10808)	Vapnyarka (Northwest Pontic Coast, Odesa Region, Lymanskyi District)	Ukraine	46.5862	30.8787	tooth	Boston	71	Boston	robotic	Rohland 2018 (Dabney Buffer, silica beads)	Boston	ds	7.1	partial	Rohland 2015; silica coated magnetic beads and 7x volume PB (Qiagen) for cleanups, Bst2.0 in smaller volume, 100ul total PCR volume, higher primer concentration, SPRI cleanup of PCR	Twist1.44Mv1.2	Rohland 2022	Rohland 2022	HiSeq X10	2x101, 2x7	5.30701e-05	44.1	0.003018	50	0	[0.027, 0.976]	H2a2a1	3.5e-05	81	42.2	0.053	1	0	U
S12617.Y1.E9.L1	Negative result (library failed screening)	I12617	Fail	<500.SNPs	V4.3 (Vapnyarka, Kurgan 4 Burial 3)	2862-2573 calBCE (4105±25 BP, PSUAMS-10808)	Vapnyarka (Northwest Pontic Coast, Odesa Region, Lymanskyi District)	Ukraine	46.5862	30.8787	tooth	Boston	71	Boston	robotic	Rohland 2018 (Dabney Buffer, silica beads)	Boston	ds	7.1	partial	Rohland 2015; silica coated magnetic beads and 7x volume PB (Qiagen) for cleanups, Bst2.0 in smaller volume, 100ul total PCR volume, higher primer concentration, SPRI cleanup of PCR	Twist1.44Mv1.2	Rohland 2022	Rohland 2022	HiSeq X10	2x101, 2x7	0.000103173	41.4	0.003319	55	0	[0.027, 0.975]	H2a2a1	3.8e-05	107	41.1	0.053	1	0	U
S1925.E1.L2	Negative result (library failed screening)	I1925	Fail	<2500.SNPs	7 V7a-H7 (Sample 7 1.1.1.)	4000-3600 BCE	Verteba Cave	Ukraine	48.7225	25.8808	tooth	Boston		Boston	manual	Dabney 2013, Korlevic 2015	Boston	ds		partial	Rohland 2015; universal adapters used for ligation, double indices attached at PCR stage	1240k	Maricic 2010; separate enrichment for mtDNA	Fu 2013; 390k and 840k targets combined into a single capture	NextSeq 500	2x76, 2x7	0.002	21						0.002		37	0.031	38	23	M
S1928.E1.L2	Negative result (library failed screening)	I1928	Fail	screening spike complexity < 0.005	9 V9a-A22.1 ()	4000-3600 BCE	Verteba Cave	Ukraine	48.7225	25.8808	bone	Boston		Boston	manual	Dabney 2013, Korlevic 2015	Boston	ds		partial	Rohland 2015; universal adapters used for ligation, double indices attached at PCR stage		Maricic 2010; separate enrichment for mtDNA				0.0295	51						0	0	0	0	0	0
S3205.E1.L2	Negative result (library failed screening)	I3205	Fail	screening spike complexity < 0.005	2 V2a-H2 (Burial 2 3.16.1)	4000-3600 BCE	Verteba Cave	Ukraine	48.7225	25.8808	cranial bone	Boston		Boston	manual	Dabney 2013, Korlevic 2015	Boston	ds		partial	Rohland 2015; silica coated magnetic beads and 7x volume PB (Qiagen) for cleanups, Bst2.0 in smaller volume, 100ul total PCR volume, higher primer concentration, SPRI cleanup of PCR		Maricic 2010; separate enrichment for mtDNA				0.0054	52						0	0	0	0	0	0
S1926.E1.L7	Negative result (library failed screening)	I1926	Fail	<2500.SNPs	1V1a-H1 (Sample 1 3.17.1)	3769-3648 calBCE (4938±22 BP) [R_combine: (4890±30 BP, Beta-432808); (4985±30 BP, OxA-25991)]	Verteba-Cave (Ternopil Oblast, Chortkiv District, Bilche-Zolote municipality)	Ukraine	48.7889	25.8715	tooth	Boston		Boston	manual	Dabney 2013, Korlevic 2015	Boston	ds		partial	Rohland 2015; silica coated magnetic beads and 7x volume PB (Qiagen) for cleanups, Bst2.0 in smaller volume, 100ul total PCR volume, higher primer concentration, SPRI cleanup of PCR	Twist1.44Mv1.2(lowMT)	Rohland 2022	Rohland 2022	HiSeq X10	2x101, 2x7	0.00419686	46.9	6.092	51.3	0.0765	[0.909, 0.989]	H5a	0.132506		57	0.0875	2678	1507	M
S7922.E1.L1	Negative result (library failed screening)	I1926	Fail	STOP	1V1a-H1 (Sample 1 3.17.1)	3769-3648 calBCE (4938±22 BP) [R_combine: (4890±30 BP, Beta-432808); (4985±30 BP, OxA-25991)]	Verteba-Cave (Ternopil Oblast, Chortkiv District, Bilche-Zolote municipality)	Ukraine	48.7889	25.8715	tooth	Boston		Boston	manual	Dabney 2013, Korlevic 2015	Boston	ds		partial	Rohland 2015; silica coated magnetic beads and 7x volume PB (Qiagen) for cleanups, Bst2.0 in smaller volume, 100ul total PCR volume, higher primer concentration, SPRI cleanup of PCR		Maricic 2010; separate enrichment for mtDNA						0.0223	41	0.167		H29	0	0	0	0	0	0
S2109.E1.L4	Negative result (library failed screening)	I2109	Fail	STOP	3 V3a-H3 (Verteba-Cave, Site 7, Individual 3 1.2 SE)	3710-3531 calBCE (4863±33 BP, OxA-26202)	Verteba-Cave (Ternopil Oblast, Chortkiv District, Bilche-Zolote municipality)	Ukraine	48.7889	25.8715	bone (cranial)	Boston		Boston	manual	Dabney 2013, Korlevic 2015	Boston	ds		partial	Rohland 2015; silica coated magnetic beads and 7x volume PB (Qiagen) for cleanups, Bst2.0 in smaller volume, 100ul total PCR volume, higher primer concentration, SPRI cleanup of PCR		Maricic 2010; separate enrichment for mtDNA				0.0025	38	8.07	50	0.14	[0.343,0.500]	R2'JT	0	0	0	0	0	0
S2111.E1.L2	Negative result (library failed screening)	I2111	Fail	screening spike complexity < 0.005	5.V5a-H5 (Verteba-Cave)	3765-3543 calBCE (4888±32 BP, OxA-26204)	Verteba-Cave (Ternopil Oblast, Chortkiv District, Bilche-Zolote municipality)	Ukraine	48.7889	25.8715	bone (cranial)	Boston		Boston	manual	Dabney 2013, Korlevic 2015	Boston	ds		partial	Rohland 2015; silica coated magnetic beads and 7x volume PB (Qiagen) for cleanups, Bst2.0 in smaller volume, 100ul total PCR volume, higher primer concentration, SPRI cleanup of PCR		Maricic 2010; separate enrichment for mtDNA				0.0026	22	0.0552	42	0.125		C5b	0	0	0	0	0	0
S1451.E1.L1	Negative result (library failed screening)	I1451	Fail	screening spike complexity < 0.005	VIN2 (kurgan 3, grave 25)	1155-975 calBCE (2880±30 BP, Beta-428667)	Vinogradnoe	Ukraine	47.2038	35.5592	long bone	Boston		Boston	manual	Dabney 2013, Korlevic 2015	Boston	ds		partial	Rohland 2015; universal adapters used for ligation, double indices attached at PCR stage		Maricic 2010; separate enrichment for mtDNA				0.0063	21						0	0	0	0	0	0
S1452.E1.L1	Negative result (library failed screening)	I1452	Fail	screening spike complexity < 0.005	VIN12 (kurgan 24, grave 31)	1155-975 calBCE (2880±30 BP, Beta-428667)	Vinogradnoe	Ukraine	47.2038	35.5592	long bone	Boston		Boston	manual	Dabney 2013, Korlevic 2015	Boston	ds		partial	Rohland 2015; universal adapters used for ligation, double indices attached at PCR stage		Maricic 2010; separate enrichment for mtDNA				0.0122	20						0	0	0	0	0	0
S27976.Y1.E1.L1	Negative result (library failed screening)	I27976	Fail	<2500.SNPs	Yasinovatka Skeleton 2 (Б grave)	5565-4780 BCE	Yasinovatka	Ukraine	48.0875	36.095	tooth	Boston	38	Boston	robotic	Rohland 2018 (Dabney Buffer, silica beads)	Boston	ds	7.6	partial	Rohland 2015; silica coated magnetic beads and 7x volume PB (Qiagen) for cleanups, Bst2.0 in smaller volume, 100ul total PCR volume, higher primer concentration, SPRI cleanup of PCR	1240k+v2	Fu 2013; simultaneous enrichment of ~1.2M SNPs and mtDNA	Fu 2013; simultaneous enrichment of ~1.2M SNPs and mtDNA	HiSeq X10	2x101, 2x7	0.00109071	71.5	1.179	61.3	0.113	[0.488, 0.789]	H2a2a1	0.00201627	1554	83.5	0.01	60	13	U
S27976.Y1.E2.L1	Negative result (library failed screening)	I27976	Fail	<2500.SNPs	Yasinovatka Skeleton 2 (Б grave)	5565-4780 BCE	Yasinovatka	Ukraine	48.0875	36.095	tooth	Boston	38	Boston	robotic	Rohland 2018 (Dabney Buffer, silica beads)	Boston	ds	7.6	partial	Rohland 2015; silica coated magnetic beads and 7x volume PB (Qiagen) for cleanups, Bst2.0 in smaller volume, 100ul total PCR volume, higher primer concentration, SPRI cleanup of PCR	1240k+v2	Fu 2013; simultaneous enrichment of ~1.2M SNPs and mtDNA	Fu 2013; simultaneous enrichment of ~1.2M SNPs and mtDNA	HiSeq X10	2x101, 2x7	0.000855377	69.2	1.181	61.2	0.0815	[0.484, 0.840]	H2	0.00227004	1877	80.9	0.014	104	19	U
S27977.Y1.E1.L1	Negative result (library failed screening)	I27977	Fail	<2500.SNPs	Yasinovatka Skeleton 6 (Б-1, NE part)	5565-4780 BCE	Yasinovatka	Ukraine	48.0875	36.095	tooth	Boston	39	Boston	robotic	Rohland 2018 (Dabney Buffer, silica beads)	Boston	ds	7.8	partial	Rohland 2015; silica coated magnetic beads and 7x volume PB (Qiagen) for cleanups, Bst2.0 in smaller volume, 100ul total PCR volume, higher primer concentration, SPRI cleanup of PCR	1240k+v2	Fu 2013; simultaneous enrichment of ~1.2M SNPs and mtDNA	Fu 2013; simultaneous enrichment of ~1.2M SNPs and mtDNA	HiSeq X10	2x101, 2x7	0.0017525	69.1	0.7411	63.3	0.046	[0.629, 0.920]	H2a	0.00608531		78.4	0.009	143	71	M
S27978.Y1.E5.L1	Negative result (library failed screening)	I27978	Fail		Yasinovatka Skeleton 9 (Б-1, NE part)	5565-4780 BCE	Yasinovatka	Ukraine	48.0875	36.095	tooth	Boston	39	Boston	robotic	Rohland 2018 (Dabney Buffer, silica beads)	Boston	ds	6.8	partial	Rohland 2015; silica coated magnetic beads and 7x volume PB (Qiagen) for cleanups, Bst2.0 in smaller volume, 100ul total PCR volume, higher primer concentration, SPRI cleanup of PCR	Twist1.44Mv1.5	Rohland 2022	Rohland 2022				0	0.00513	42.5	0	[0.024, 0.975]	H2a2a1	4.34541e-06		44.1	0	0	0	U
S27979.Y1.E1.L1	Negative result (library failed screening)	I27979	Fail	<2500.SNPs	Yasinovatka Skeleton 10 (Б-1, NE part)	5565-4780 BCE	Yasinovatka	Ukraine	48.0875	36.095	tooth	Boston	36	Boston	robotic	Rohland 2018 (Dabney Buffer, silica beads)	Boston	ds	7.2	partial	Rohland 2015; silica coated magnetic beads and 7x volume PB (Qiagen) for cleanups, Bst2.0 in smaller volume, 100ul total PCR volume, higher primer concentration, SPRI cleanup of PCR	1240k+v2	Fu 2013; simultaneous enrichment of ~1.2M SNPs and mtDNA	Fu 2013; simultaneous enrichment of ~1.2M SNPs and mtDNA	HiSeq X10	2x101, 2x7	0.000616184	69.9	0.1404	70.5	0	[0.393, 0.963]	H1	0.00122367	1090	72.8	0.0095	21	14	U
S27979.Y1.E2.L1	Negative result (library failed screening)	I27979	Fail	<2500.SNPs	Yasinovatka Skeleton 10 (Б-1, NE part)	5565-4780 BCE	Yasinovatka	Ukraine	48.0875	36.095	tooth	Boston	36	Boston	robotic	Rohland 2018 (Dabney Buffer, silica beads)	Boston	ds	7.2	partial	Rohland 2015; silica coated magnetic beads and 7x volume PB (Qiagen) for cleanups, Bst2.0 in smaller volume, 100ul total PCR volume, higher primer concentration, SPRI cleanup of PCR	1240k+v2	Fu 2013; simultaneous enrichment of ~1.2M SNPs and mtDNA	Fu 2013; simultaneous enrichment of ~1.2M SNPs and mtDNA	HiSeq X10	2x101, 2x7	0.00043303	62.7	0.2604	71.9	0	[0.565, 0.977]	M30a1	0.0018216	1681	72.8	0.011	52	13	U
S27980.Y1.E3.L1	Negative result (library failed screening)	I27980	Fail	<2500.SNPs	Yasinovatka Skeleton 11 (Б-1, NE part)	5565-4780 BCE	Yasinovatka	Ukraine	48.0875	36.095	tooth	Boston	38	Boston	robotic	Rohland 2018 (Dabney Buffer, silica beads)	Boston	ds	7.6	partial	Rohland 2015; silica coated magnetic beads and 7x volume PB (Qiagen) for cleanups, Bst2.0 in smaller volume, 100ul total PCR volume, higher primer concentration, SPRI cleanup of PCR	Twist1.44Mv1.2(lowMT)	Rohland 2022	Rohland 2022	HiSeq X10	2x101, 2x7	0.00019455	52.6	0.0478	52.8	0	[0.183, 0.988]	K1a3a4	0.000743	915	63.8	0.0145	23	3	U
S27984.Y1.E1.L1	Negative result (library failed screening)	I27984	Fail	<2500.SNPs	Yasinovatka Skeleton 31 (A-stage: Pit A-2)	5500-4700 BCE	Yasinovatka	Ukraine	48.0875	36.095	tooth	Boston	38	Boston	robotic	Rohland 2018 (Dabney Buffer, silica beads)	Boston	ds	7.6	partial	Rohland 2015; silica coated magnetic beads and 7x volume PB (Qiagen) for cleanups, Bst2.0 in smaller volume, 100ul total PCR volume, higher primer concentration, SPRI cleanup of PCR	1240k+v2	Fu 2013; simultaneous enrichment of ~1.2M SNPs and mtDNA	Fu 2013; simultaneous enrichment of ~1.2M SNPs and mtDNA	HiSeq X10	2x101, 2x7	0.00143048	74.4	0.7323	76.3	0.013	[0.633, 0.948]	H2a	0.00493726		81.1	0.009	105	48	M
S27984.Y1.E3.L1	Negative result (library failed screening)	I27984	Fail	<2500.SNPs	Yasinovatka Skeleton 31 (A-stage: Pit A-2)	5500-4700 BCE	Yasinovatka	Ukraine	48.0875	36.095	tooth	Boston	38	Boston	robotic	Rohland 2018 (Dabney Buffer, silica beads)	Boston	ds	7.6	partial	Rohland 2015; silica coated magnetic beads and 7x volume PB (Qiagen) for cleanups, Bst2.0 in smaller volume, 100ul total PCR volume, higher primer concentration, SPRI cleanup of PCR	Twist1.44Mv1.2(lowMT)	Rohland 2022	Rohland 2022	HiSeq X10	2x101, 2x7	0.000146187	48.5	0.02577	71.2	0	[0.158, 0.988]	H2a2a1	0.00125	1538	67.2	0.0095	40	15	U
S27985.Y1.E3.L1	Negative result (library failed screening)	I27985	Fail	<2500.SNPs	Yasinovatka Skeleton 32 (A-stage: Pit A-1?)	5500-4700 BCE	Yasinovatka	Ukraine	48.0875	36.095	tooth	Boston	35	Boston	robotic	Rohland 2018 (Dabney Buffer, silica beads)	Boston	ds	7	partial	Rohland 2015; silica coated magnetic beads and 7x volume PB (Qiagen) for cleanups, Bst2.0 in smaller volume, 100ul total PCR volume, higher primer concentration, SPRI cleanup of PCR	Twist1.44Mv1.2(lowMT)	Rohland 2022	Rohland 2022	HiSeq X10	2x101, 2x7	0.000348765	55.8	0.02704	56	0.125	[0.235, 0.992]	H2a2a1	0.001083	1324	71	0.019	47	7	U
S27989.Y1.E1.L1	Negative result (library failed screening)	I27989	Fail	<2500.SNPs	Yasinovatka Skeleton 43 (Б-2)	5565-4780 BCE	Yasinovatka	Ukraine	48.0875	36.095	tooth	Boston	35	Boston	robotic	Rohland 2018 (Dabney Buffer, silica beads)	Boston	ds	7	partial	Rohland 2015; silica coated magnetic beads and 7x volume PB (Qiagen) for cleanups, Bst2.0 in smaller volume, 100ul total PCR volume, higher primer concentration, SPRI cleanup of PCR	1240k+v2	Fu 2013; simultaneous enrichment of ~1.2M SNPs and mtDNA	Fu 2013; simultaneous enrichment of ~1.2M SNPs and mtDNA	HiSeq X10	2x101, 2x7	0.000281187	55	2.502	48.7	0.1735	[0.715, 0.911]	U4b	0.000566642	558	62.7	0.0485	13	8	U
S27989.Y1.E2.L1	Negative result (library failed screening)	I27989	Fail	<2500.SNPs	Yasinovatka Skeleton 43 (Б-2)	5565-4780 BCE	Yasinovatka	Ukraine	48.0875	36.095	tooth	Boston	35	Boston	robotic	Rohland 2018 (Dabney Buffer, silica beads)	Boston	ds	7	partial	Rohland 2015; silica coated magnetic beads and 7x volume PB (Qiagen) for cleanups, Bst2.0 in smaller volume, 100ul total PCR volume, higher primer concentration, SPRI cleanup of PCR	1240k+v2	Fu 2013; simultaneous enrichment of ~1.2M SNPs and mtDNA	Fu 2013; simultaneous enrichment of ~1.2M SNPs and mtDNA	HiSeq X10	2x101, 2x7	0.000172469	57.8	2.191	48.6	0.178	[0.645, 0.878]	U4	0.000613572	620	61.8	0.043	17	11	U
S27991.Y1.E1.L1	Negative result (library failed screening)	I27991	Fail	<2500.SNPs	Yasinovatka Skeleton 47 (Б-1, NE part)	5565-4780 BCE	Yasinovatka	Ukraine	48.0875	36.095	tooth	Boston	37	Boston	robotic	Rohland 2018 (Dabney Buffer, silica beads)	Boston	ds	7.4	partial	Rohland 2015; silica coated magnetic beads and 7x volume PB (Qiagen) for cleanups, Bst2.0 in smaller volume, 100ul total PCR volume, higher primer concentration, SPRI cleanup of PCR	1240k+v2	Fu 2013; simultaneous enrichment of ~1.2M SNPs and mtDNA	Fu 2013; simultaneous enrichment of ~1.2M SNPs and mtDNA	HiSeq X10	2x101, 2x7	0.000771715	71.8	0.09451	55.9	0	[0.600, 0.997]	H2a2a1	0.00119499	1052	72.8	0.012	19	8	U
S27991.Y1.E2.L1	Negative result (library failed screening)	I27991	Fail	<2500.SNPs	Yasinovatka Skeleton 47 (Б-1, NE part)	5565-4780 BCE	Yasinovatka	Ukraine	48.0875	36.095	tooth	Boston	37	Boston	robotic	Rohland 2018 (Dabney Buffer, silica beads)	Boston	ds	7.4	partial	Rohland 2015; silica coated magnetic beads and 7x volume PB (Qiagen) for cleanups, Bst2.0 in smaller volume, 100ul total PCR volume, higher primer concentration, SPRI cleanup of PCR	1240k+v2	Fu 2013; simultaneous enrichment of ~1.2M SNPs and mtDNA	Fu 2013; simultaneous enrichment of ~1.2M SNPs and mtDNA	HiSeq X10	2x101, 2x7	0.000701558	67.4	0.2773	62.1	0.05	[0.707, 0.986]	P	0.00286971		81	0.0085	79	14	U
S27993.Y1.E3.L1	Negative result (library failed screening)	I27993	Fail	<2500.SNPs	Yasinovatka Skeleton 54 (A-stage: Pit A-1)	5617-5478 calBCE (6593±35 BP, OxA-17500)	Yasinovatka	Ukraine	48.0875	36.095	tooth	Boston	39	Boston	robotic	Rohland 2018 (Dabney Buffer, silica beads)	Boston	ds	7.8	partial	Rohland 2015; silica coated magnetic beads and 7x volume PB (Qiagen) for cleanups, Bst2.0 in smaller volume, 100ul total PCR volume, higher primer concentration, SPRI cleanup of PCR	Twist1.44Mv1.2(lowMT)	Rohland 2022	Rohland 2022	HiSeq X10	2x101, 2x7	7.39957e-05	32.6	0.01919	53	0	[0.028, 0.977]	H2a2a1	0.000496	602	41.8	0.026	22	5	U
S27996.Y1.E3.L1	Negative result (library failed screening)	I27996	Fail	<2500.SNPs	Yasinovatka Skeleton 64 (A-stage: Pit A-1)	5437-5064 BCE	Yasinovatka	Ukraine	48.0875	36.095	tooth	Boston	39	Boston	robotic	Rohland 2018 (Dabney Buffer, silica beads)	Boston	ds	7.8	partial	Rohland 2015; silica coated magnetic beads and 7x volume PB (Qiagen) for cleanups, Bst2.0 in smaller volume, 100ul total PCR volume, higher primer concentration, SPRI cleanup of PCR	Twist1.44Mv1.2(lowMT)	Rohland 2022	Rohland 2022	HiSeq X10	2x101, 2x7	0.000150977	38.4	0.01135	47	0	[0.158, 0.987]	H2a2a1	0.00122	1498	46.3	0.0645	31	13	U
S27997.Y1.E1.L1	Negative result (library failed screening)	I27997	Fail	<2500.SNPs	Yasinovatka Skeleton 65 (A-stage: Pit A-4)	5800-5644 BCE	Yasinovatka	Ukraine	48.0875	36.095	tooth	Boston	37	Boston	robotic	Rohland 2018 (Dabney Buffer, silica beads)	Boston	ds	7.4	partial	Rohland 2015; silica coated magnetic beads and 7x volume PB (Qiagen) for cleanups, Bst2.0 in smaller volume, 100ul total PCR volume, higher primer concentration, SPRI cleanup of PCR	1240k+v2	Fu 2013; simultaneous enrichment of ~1.2M SNPs and mtDNA	Fu 2013; simultaneous enrichment of ~1.2M SNPs and mtDNA	HiSeq X10	2x101, 2x7	0.00104763	70.2	9.431	57.9	0.1025	[0.875, 0.949]	U4a1	0.00412032		76.6	0.047	147	29	U
S27983.Y1.E1.L1	Negative result (library failed screening)	I27983	Fail	damage.ds=0.0095	Yasynuvatka Skeleton 24	5565-4780 BCE	Yasynuvatka (Zaporizhia Oblast, Vil'nyans'kyi District)	Ukraine	48.1213	35.0902	tooth	Boston	37	Boston	robotic	Rohland 2018 (Dabney Buffer, silica beads)	Boston	ds	7.4	partial	Rohland 2015; silica coated magnetic beads and 7x volume PB (Qiagen) for cleanups, Bst2.0 in smaller volume, 100ul total PCR volume, higher primer concentration, SPRI cleanup of PCR	1240k+v2	Fu 2013; simultaneous enrichment of ~1.2M SNPs and mtDNA	Fu 2013; simultaneous enrichment of ~1.2M SNPs and mtDNA	HiSeq X10	2x101, 2x7	0.012727	75.5	14.84	78.8	0.0205	[0.859, 0.936]	H2	0.152209	125014	87.2	0.0095	3039	1962	M
S13071.E1.L1	New data (listed in Online Table 1)	I13071	Pass	mtcontam=0.959	BLV1 (Bilshivtsi, ind. 1)	2271-2039 calBCE (3741±20 BP) (R_Combine: (3770±30, Beta-446187), (3720±25, PSUAMS-7848)]	Bil'shivtsi (Ivano-Frankivsk Oblast, Ivano-Frankivsk District, Bilshivtsi municipality)	Ukraine	49.18	24.75	bone	Boston		Boston	manual	Dabney 2013, Korlevic 2015	Boston	ds		partial	Rohland 2015; silica coated magnetic beads and 7x volume PB (Qiagen) for cleanups, Bst2.0 in smaller volume, 100ul total PCR volume, higher primer concentration, SPRI cleanup of PCR	1240k+v2	Fu 2013; simultaneous enrichment of ~1.2M SNPs and mtDNA	Fu 2013; simultaneous enrichment of ~1.2M SNPs and mtDNA	NextSeq 500	2x76, 2x7	0.00411503	48.1	12.14	51.3	0.097	[0.946,0.985]	T2c1d1a	0.028	33126	58.1	0.093	1208	8	F
S17973.Y1.E1.L1	New data (listed in Online Table 1)	I17973	Pass		Br/K1/B21/S1 (Kurgan1 Burial21 Skeleton1) | Br/K1/B21/S1 Sample 1 (Kurgan1 Burial21 Skeleton1) | Br/K1/B21/S1 Sample 2 (Kurgan1 Burial21 Skeleton1)	3354-3103 calBC (4516±13 BP) [R_combine: (4530±20 BP, PSUAMS-8723), (4520±25 BP, PSUAMS-8310), (4500±20 BP, PSUAMS-8722)]	Bursuceni (Sîngerei District)	Moldova	47.4885	28.0186	tooth	Boston	40	Boston	robotic	Rohland 2018 (Dabney Buffer, silica beads)	Boston	ds	8	partial	Rohland 2015; silica coated magnetic beads and 7x volume PB (Qiagen) for cleanups, Bst2.0 in smaller volume, 100ul total PCR volume, higher primer concentration, SPRI cleanup of PCR	1240k+v2	Fu 2013; simultaneous enrichment of ~1.2M SNPs and mtDNA	Fu 2013; simultaneous enrichment of ~1.2M SNPs and mtDNA	HiSeq X10	2x101, 2x7	0.010615	58.6	30.85	60.1	0.071	[0.969, 0.990]	U1a1a	0.158	171897	72.1	0.046	3093	2104	M
S20193.Y1.E1.L1	New data (listed in Online Table 1)	I17973	MergePass		Br/K1/B21/S1 (Kurgan1 Burial21 Skeleton1) | Br/K1/B21/S1 Sample 1 (Kurgan1 Burial21 Skeleton1) | Br/K1/B21/S1 Sample 2 (Kurgan1 Burial21 Skeleton1)	3354-3103 calBC (4516±13 BP) [R_combine: (4530±20 BP, PSUAMS-8723), (4520±25 BP, PSUAMS-8310), (4500±20 BP, PSUAMS-8722)]	Bursuceni (Sîngerei District)	Moldova	47.4885	28.0186	tooth	Boston	37	Boston	robotic	Rohland 2018 (Dabney Buffer, silica beads)	Boston	ss	7.4	USER	Gansauge 2020	1240k+v2	Fu 2013; simultaneous enrichment of ~1.2M SNPs and mtDNA	Fu 2013; simultaneous enrichment of ~1.2M SNPs and mtDNA	HiSeq X10	2x101, 2x8	0.727716	45.3	120.4	60.3	0.192	[0.992, 0.999]	U1a1a	4.12513	835947	55.3	0.173	75033	62374	M
S20194.Y1.E1.L1	New data (listed in Online Table 1)	I17973	MergePass		Br/K1/B21/S1 (Kurgan1 Burial21 Skeleton1) | Br/K1/B21/S1 Sample 1 (Kurgan1 Burial21 Skeleton1) | Br/K1/B21/S1 Sample 2 (Kurgan1 Burial21 Skeleton1)	3354-3103 calBC (4516±13 BP) [R_combine: (4530±20 BP, PSUAMS-8723), (4520±25 BP, PSUAMS-8310), (4500±20 BP, PSUAMS-8722)]	Bursuceni (Sîngerei District)	Moldova	47.4885	28.0186	tooth	Boston	37	Boston	robotic	Rohland 2018 (Dabney Buffer, silica beads)	Boston	ss	7.4	USER	Gansauge 2020	1240k+v2	Fu 2013; simultaneous enrichment of ~1.2M SNPs and mtDNA	Fu 2013; simultaneous enrichment of ~1.2M SNPs and mtDNA	HiSeq X10	2x101, 2x8	0.307587	39	38.75	47.8	0.268	[0.974, 0.994]	U1a1a	0.547447	436089	44.7	0.269	11040	7820	M
S17974.Y1.E1.L1	New data (listed in Online Table 1)	I17974	Pass		Br/K1/B21/S2 (Kurgan1 Burial21 Skeleton2) | Br/K1/B21/S3 (Kurgan1 Burial21 Skeleton3)	3334-3030 calBCE (4470±20 BP, PSUAMS-8724)	Bursuceni (Sîngerei District)	Moldova	47.4885	28.0186	bone	Boston	40	Boston	robotic	Rohland 2018 (Dabney Buffer, silica beads)	Boston	ds	8	partial	Rohland 2015; silica coated magnetic beads and 7x volume PB (Qiagen) for cleanups, Bst2.0 in smaller volume, 100ul total PCR volume, higher primer concentration, SPRI cleanup of PCR	1240k+v2	Fu 2013; simultaneous enrichment of ~1.2M SNPs and mtDNA	Fu 2013; simultaneous enrichment of ~1.2M SNPs and mtDNA	HiSeq X10	2x101, 2x7	0.00175107	52.3	8.924	55.6	0.095	[0.929, 0.989]	U5a1g1	0.028	33079	63.7	0.069	1181	18	F
S20195.Y1.E1.L1	New data (listed in Online Table 1)	I17974	MergePass		Br/K1/B21/S2 (Kurgan1 Burial21 Skeleton2) | Br/K1/B21/S3 (Kurgan1 Burial21 Skeleton3)	3334-3030 calBCE (4470±20 BP, PSUAMS-8724)	Bursuceni (Sîngerei District)	Moldova	47.4885	28.0186	bone	Boston	39	Boston	robotic	Rohland 2018 (Dabney Buffer, silica beads)	Boston	ss	7.8	USER	Gansauge 2020	1240k+v2	Fu 2013; simultaneous enrichment of ~1.2M SNPs and mtDNA	Fu 2013; simultaneous enrichment of ~1.2M SNPs and mtDNA	HiSeq X10	2x101, 2x8	0.272468	41.7	13.88	52.7	0.263	[0.948, 0.990]	U5a1g1	0.431325	352003	48.2	0.251	16590	227	F
S20195.Y2.E1.L1	New data (listed in Online Table 1)	I17974	Pass		Br/K1/B21/S2 (Kurgan1 Burial21 Skeleton2) | Br/K1/B21/S3 (Kurgan1 Burial21 Skeleton3)	3334-3030 calBCE (4470±20 BP, PSUAMS-8724)	Bursuceni (Sîngerei District)	Moldova	47.4885	28.0186	bone	Boston	35	Boston	robotic	Rohland 2018 (Dabney Buffer, silica beads)	Boston	ds	7	partial	Rohland 2015; silica coated magnetic beads and 7x volume PB (Qiagen) for cleanups, Bst2.0 in smaller volume, 100ul total PCR volume, higher primer concentration, SPRI cleanup of PCR	Twist1.44Mv1.2(extraMT)	Rohland 2022	Rohland 2022	HiSeq X10	2x101, 2x7	0.0611225	45.6	5.817	46.8	0.1405	[0.882, 0.973]	U5a1g1	0.430379	909986	52.2	0.138	27631	222	F
S20195.Y2.E2.L1	New data (listed in Online Table 1)	I17974	Pass		Br/K1/B21/S2 (Kurgan1 Burial21 Skeleton2) | Br/K1/B21/S3 (Kurgan1 Burial21 Skeleton3)	3334-3030 calBCE (4470±20 BP, PSUAMS-8724)	Bursuceni (Sîngerei District)	Moldova	47.4885	28.0186	bone	Boston	35	Boston	robotic	Rohland 2018 (Dabney Buffer, silica beads)	Boston	ds	7	partial	Rohland 2015; silica coated magnetic beads and 7x volume PB (Qiagen) for cleanups, Bst2.0 in smaller volume, 100ul total PCR volume, higher primer concentration, SPRI cleanup of PCR	Twist1.44Mv1.2(extraMT)	Rohland 2022	Rohland 2022	HiSeq X10	2x101, 2x7	0.0735684	45.7	8.436	46.6	0.143	[0.910, 0.978]	U5a1g1	0.324297	741875	53	0.1425	20188	231	F
S31733.Y1.E2.L1	New data (listed in Online Table 1)	I31733	Pass		KTR1.10.3 (Chervonoznamenka)	3952-3716 calBCE (5043±28 BP) [R_combine: (5060±30 BP, PSUAMS-10375); (4950±70 BP, Ki-9523)]	Chervonoznamenka (Odesa Oblast, Berezivka District, Znamianka municipality)	Ukraine	47.02	30.3	metacarpal	Boston	40	Boston	robotic	Rohland 2018 (Dabney Buffer, silica beads)	Boston	ds	8	partial	Rohland 2015; silica coated magnetic beads and 7x volume PB (Qiagen) for cleanups, Bst2.0 in smaller volume, 100ul total PCR volume, higher primer concentration, SPRI cleanup of PCR	Twist1.44M_v1.3	Rohland 2022	Rohland 2022	HiSeq X10	2X101, 2X7			0.05649	52	0	[0.168, 0.990]	U5a2a2	0.00416986	7696	50	0.0175	180	3	F
S20067.Y1.E1.L1	New data (listed in Online Table 1)	I20067	Critical	mtcontam=[0.449,0.767]	CiK4.3 (Cioburciu, kurgan 4, burial 3)	3300-2500 BCE	Cioburciu (Ștefan Vodă District)	Moldova	46.599	29.722	tooth	Boston	35	Boston	robotic	Rohland 2018 (Dabney Buffer, silica beads)	Boston	ss	7	USER	Gansauge 2020	1240k+v2	Fu 2013; simultaneous enrichment of ~1.2M SNPs and mtDNA	Fu 2013; simultaneous enrichment of ~1.2M SNPs and mtDNA	HiSeq X10	2x101, 2x8	0.00473509	41.6	2.689	43.4	0.428	[0.449, 0.767]	I4	0.006911	8346	47.3	0.364	149	114	M
S20068.Y1.E1.L1	New data (listed in Online Table 1)	I20068	Pass		CoK1.6 (Cotiujeni, kurgan 1, burial 6)	2881-2671 calBCE (4175±20 BP, PSUAMS-10740)	Cotiujeni (Briceni District)	Moldova	48.3461	26.9381	tooth	Boston	39	Boston	robotic	Rohland 2018 (Dabney Buffer, silica beads)	Boston	ss	7.8	USER	Gansauge 2020	1240k+v2	Fu 2013; simultaneous enrichment of ~1.2M SNPs and mtDNA	Fu 2013; simultaneous enrichment of ~1.2M SNPs and mtDNA	HiSeq X10	2x101, 2x8	0.0232634	45.6	55.77	51.8	0.33	[0.985, 0.998]	H13a2b2a	0.353824	332056	54.7	0.31	7458	5340	M
S17977.Y1.E1.L1	New data (listed in Online Table 1)	I17977	Pass		Kr/K9/B9/S2 (Kurgan9 Burial9 Skeleton2)	3400-3050 BCE	Crasnaia Gorca	Moldova	47.1314	29.3197	long bone	Boston	38	Boston	robotic	Rohland 2018 (Dabney Buffer, silica beads)	Boston	ds	7.6	partial	Rohland 2015; silica coated magnetic beads and 7x volume PB (Qiagen) for cleanups, Bst2.0 in smaller volume, 100ul total PCR volume, higher primer concentration, SPRI cleanup of PCR	1240k+v2	Fu 2013; simultaneous enrichment of ~1.2M SNPs and mtDNA	Fu 2013; simultaneous enrichment of ~1.2M SNPs and mtDNA	HiSeq X10	2x101, 2x7	0.00064059	57.1	1.795	59.7	0.081	[0.803, 0.977]	J1b1a	0.006	6641	67	0.075	230	7	F
S20196.Y1.E1.L1	New data (listed in Online Table 1)	I20196	Pass		Kr/K9/B9/S2 (Kurgan 9 Burial 9 Skeleton 2)	3352-3101 calBCE (4510±25 BP, PSUAMS-8835)	Crasnaia Gorka (Transnistria, left bank of the Lower Dniester, Grigoriopol District, Crasnoe)	Moldova	47.1314	29.3197	petrous	Boston	37	Boston	robotic	Rohland 2018 (Dabney Buffer, silica beads)	Boston	ss	7.4	USER	Gansauge 2020	1240k+v2	Fu 2013; simultaneous enrichment of ~1.2M SNPs and mtDNA	Fu 2013; simultaneous enrichment of ~1.2M SNPs and mtDNA	HiSeq X10	2x101, 2x8	0.122767	39.4	16.29	50.8	0.243	[0.947, 0.988]	J1b1a1	0.341001	291104	46.4	0.25	12752	142	F
S20196.Y2.E1.L1	New data (listed in Online Table 1)	I20196	Pass		Kr/K9/B9/S2 (Kurgan 9 Burial 9 Skeleton 2)	3352-3101 calBCE (4510±25 BP, PSUAMS-8835)	Crasnaia Gorka (Transnistria, left bank of the Lower Dniester, Grigoriopol District, Crasnoe)	Moldova	47.1314	29.3197	petrous	Boston	36	Boston	robotic	Rohland 2018 (Dabney Buffer, silica beads)	Boston	ds	7.2	partial	Rohland 2015; silica coated magnetic beads and 7x volume PB (Qiagen) for cleanups, Bst2.0 in smaller volume, 100ul total PCR volume, higher primer concentration, SPRI cleanup of PCR	Twist1.44Mv1.2(extraMT)	Rohland 2022	Rohland 2022	HiSeq X10	2x101, 2x7	0.018788	43.3	6.295	45.2	0.14	[0.908, 0.981]	J1b1a1	0.215352	524402	49	0.129	12825	141	F
S20196.Y2.E2.L1	New data (listed in Online Table 1)	I20196	Pass		Kr/K9/B9/S2 (Kurgan 9 Burial 9 Skeleton 2)	3352-3101 calBCE (4510±25 BP, PSUAMS-8835)	Crasnaia Gorka (Transnistria, left bank of the Lower Dniester, Grigoriopol District, Crasnoe)	Moldova	47.1314	29.3197	petrous	Boston	36	Boston	robotic	Rohland 2018 (Dabney Buffer, silica beads)	Boston	ds	7.2	partial	Rohland 2015; silica coated magnetic beads and 7x volume PB (Qiagen) for cleanups, Bst2.0 in smaller volume, 100ul total PCR volume, higher primer concentration, SPRI cleanup of PCR	Twist1.44Mv1.2(extraMT)	Rohland 2022	Rohland 2022	HiSeq X10	2x101, 2x7	0.0206142	43.3	7.554	45.7	0.129	[0.889, 0.965]	J1b1	0.241867	577832	49.2	0.127	14531	154	F
S20196.Y2.E3.L1	New data (listed in Online Table 1)	I20196	Pass		Kr/K9/B9/S2 (Kurgan 9 Burial 9 Skeleton 2)	3352-3101 calBCE (4510±25 BP, PSUAMS-8835)	Crasnaia Gorka (Transnistria, left bank of the Lower Dniester, Grigoriopol District, Crasnoe)	Moldova	47.1314	29.3197	petrous	Boston	36	Boston	robotic	Rohland 2018 (Dabney Buffer, silica beads)	Boston	ds	7.2	partial	Rohland 2015; silica coated magnetic beads and 7x volume PB (Qiagen) for cleanups, Bst2.0 in smaller volume, 100ul total PCR volume, higher primer concentration, SPRI cleanup of PCR	Twist1.44Mv1.2(extraMT)	Rohland 2022	Rohland 2022	HiSeq X10	2x101, 2x7	0.0204277	42.7	4.493	44.5	0.1355	[0.882, 0.972]	J1b1a1	0.306756	696615	47.5	0.137	19034	147	F
S20069.Y1.E1.L1	New data (listed in Online Table 1)	I20069	Pass		DIIGB301 (Dănceni II Ground Burial Grave 301)	3323-2935 calBCE (4435±20 BP, PSUAMS-8832)	Dănceni (Ialoveni District)	Moldova	46.9632	28.7084	tooth	Boston	39	Boston	robotic	Rohland 2018 (Dabney Buffer, silica beads)	Boston	ss	7.8	USER	Gansauge 2020	1240k+v2	Fu 2013; simultaneous enrichment of ~1.2M SNPs and mtDNA	Fu 2013; simultaneous enrichment of ~1.2M SNPs and mtDNA	HiSeq X10	2x101, 2x8	0.0558393	49.3	100.8	64.8	0.209	[0.973, 0.994]	H	1.40124	712440	65.2	0.197	27483	20319	M
S27282.Y1.E1.L1	New data (listed in Online Table 1)	I27282	Pass		Der15 (Deriivka-2, Burial 8)	4322-4052 calBCE (5345±30 BP, PSUAMS-10370)	Deriivka (Kirovohrad Oblast, Oleksandriia District, Onufriivka municipality)	Ukraine	48.9142	33.7649	tooth	Boston	40	Boston	robotic	Rohland 2018 (Dabney Buffer, silica beads)	Boston	ds	8	partial	Rohland 2015; silica coated magnetic beads and 7x volume PB (Qiagen) for cleanups, Bst2.0 in smaller volume, 100ul total PCR volume, higher primer concentration, SPRI cleanup of PCR	1240k+v2	Fu 2013; simultaneous enrichment of ~1.2M SNPs and mtDNA	Fu 2013; simultaneous enrichment of ~1.2M SNPs and mtDNA	HiSeq X10	2x101, 2x7	0.0179123	48.9	16.67	51.9	0.186	[0.949, 0.988]	U4b1a	0.202281	211366	55.6	0.1925	3954	2883	M
S27282.Y1.E2.L1	New data (listed in Online Table 1)	I27282	Pass		Der15 (Deriivka-2, Burial 8)	4322-4052 calBCE (5345±30 BP, PSUAMS-10370)	Deriivka (Kirovohrad Oblast, Oleksandriia District, Onufriivka municipality)	Ukraine	48.9142	33.7649	tooth	Boston	40	Boston	robotic	Rohland 2018 (Dabney Buffer, silica beads)	Boston	ds	4	partial	Rohland 2015; silica coated magnetic beads and 7x volume PB (Qiagen) for cleanups, Bst2.0 in smaller volume, 100ul total PCR volume, higher primer concentration, SPRI cleanup of PCR	Twist1.44Mv1.2	Rohland 2022	Rohland 2022	HiSeq X10	2x101, 2x7	0.0125769	46	22.38	46.6	0.1915	[0.973, 0.995]	U4b1a	0.175016	463623	51.6	0.1855	5653	3321	M
S27282.Y1.E3.L1	New data (listed in Online Table 1)	I27282	Pass		Der15 (Deriivka-2, Burial 8)	4322-4052 calBCE (5345±30 BP, PSUAMS-10370)	Deriivka (Kirovohrad Oblast, Oleksandriia District, Onufriivka municipality)	Ukraine	48.9142	33.7649	tooth	Boston	40	Boston	robotic	Rohland 2018 (Dabney Buffer, silica beads)	Boston	ds	4	partial	Rohland 2015; silica coated magnetic beads and 7x volume PB (Qiagen) for cleanups, Bst2.0 in smaller volume, 100ul total PCR volume, higher primer concentration, SPRI cleanup of PCR	Twist1.44Mv1.2	Rohland 2022	Rohland 2022	HiSeq X10	2x101, 2x7	0.0140859	44.7	15.11	46.1	0.215	[0.948, 0.986]	U4b1a	0.099375	283299	51.6	0.1825	3415	1840	M
S28319.Y1.E1.L1	New data (listed in Online Table 1)	I28319	Pass		Der16 (Deriivka-2, Burial 5)	4435-3987 calBCE (5380±90 BP, OxA-5032)	Deriivka (Kirovohrad Oblast, Oleksandriia District, Onufriivka municipality)	Ukraine	48.9142	33.7649	bone	Boston	37	Boston	robotic	Rohland 2018 (Dabney Buffer, silica beads)	Boston	ds	7.4	partial	Rohland 2015; silica coated magnetic beads and 7x volume PB (Qiagen) for cleanups, Bst2.0 in smaller volume, 100ul total PCR volume, higher primer concentration, SPRI cleanup of PCR	1240k+v2	Fu 2013; simultaneous enrichment of ~1.2M SNPs and mtDNA	Fu 2013; simultaneous enrichment of ~1.2M SNPs and mtDNA	HiSeq X10	2x101, 2x7	0.00221887	53.9	5.821	58	0.08	[0.912, 0.979]	T2a1b	0.018344	21974	63.1	0.086	784	13	F
S28319.Y1.E2.L1	New data (listed in Online Table 1)	I28319	Pass		Der16 (Deriivka-2, Burial 5)	4435-3987 calBCE (5380±90 BP, OxA-5032)	Deriivka (Kirovohrad Oblast, Oleksandriia District, Onufriivka municipality)	Ukraine	48.9142	33.7649	bone	Boston	37	Boston	robotic	Rohland 2018 (Dabney Buffer, silica beads)	Boston	ds	1.8	partial	Rohland 2015; silica coated magnetic beads and 7x volume PB (Qiagen) for cleanups, Bst2.0 in smaller volume, 100ul total PCR volume, higher primer concentration, SPRI cleanup of PCR	Twist1.44Mv1.2	Rohland 2022	Rohland 2022	HiSeq X10	2x101, 2x7	0.00763276	54.4	6.391	56.4	0.1155	[0.882, 0.961]	T2a1b	0.013735	41260	61.9	0.086	942	19	F
S28319.Y1.E3.L1	New data (listed in Online Table 1)	I28319	Pass		Der16 (Deriivka-2, Burial 5)	4435-3987 calBCE (5380±90 BP, OxA-5032)	Deriivka (Kirovohrad Oblast, Oleksandriia District, Onufriivka municipality)	Ukraine	48.9142	33.7649	bone	Boston	37	Boston	robotic	Rohland 2018 (Dabney Buffer, silica beads)	Boston	ds	1.8	partial	Rohland 2015; silica coated magnetic beads and 7x volume PB (Qiagen) for cleanups, Bst2.0 in smaller volume, 100ul total PCR volume, higher primer concentration, SPRI cleanup of PCR	Twist1.44Mv1.2	Rohland 2022	Rohland 2022	HiSeq X10	2x101, 2x7	0.00841865	52.5	2.137	50.1	0.1145	[0.806, 0.961]	T	0.00455	13385	57.2	0.09	320	6	F
S28319.Y1.E4.L1	New data (listed in Online Table 1)	I28319	Pass		Der16 (Deriivka-2, Burial 5)	4435-3987 calBCE (5380±90 BP, OxA-5032)	Deriivka (Kirovohrad Oblast, Oleksandriia District, Onufriivka municipality)	Ukraine	48.9142	33.7649	bone	Boston	37	Boston	robotic	Rohland 2018 (Dabney Buffer, silica beads)	Boston	ds	1.8	partial	Rohland 2015; silica coated magnetic beads and 7x volume PB (Qiagen) for cleanups, Bst2.0 in smaller volume, 100ul total PCR volume, higher primer concentration, SPRI cleanup of PCR	Twist1.44Mv1.2	Rohland 2022	Rohland 2022	HiSeq X10	2x101, 2x7	0.0108031	50	1.267	46.5	0.086	[0.674, 0.919]	T2a1	0.003219	9322	54.6	0.1005	244	2	F
S27283.Y1.E1.L1	New data (listed in Online Table 1)	I27283	Pass		Der41 (Deriivka-2, 1965, burial 11)	4444-4262 calBCE (5500±30 BP, PSUAMS-10371)	Deriivka-2 (Kirovohrad Oblast, Oleksandriia District, Onufriivka municipality)	Ukraine	48.9142	33.7649	tooth	Boston	40	Boston	robotic	Rohland 2018 (Dabney Buffer, silica beads)	Boston	ds	8	partial	Rohland 2015; silica coated magnetic beads and 7x volume PB (Qiagen) for cleanups, Bst2.0 in smaller volume, 100ul total PCR volume, higher primer concentration, SPRI cleanup of PCR	1240k+v2	Fu 2013; simultaneous enrichment of ~1.2M SNPs and mtDNA	Fu 2013; simultaneous enrichment of ~1.2M SNPs and mtDNA	HiSeq X10	2x101, 2x7	0.0436342	45.3	32.89	48.8	0.1865	[0.959, 0.985]	U4c	0.232509	242877	51.8	0.186	4823	3305	M
S12621.Y1.E1.L1	New data (listed in Online Table 1)	I12621	Questionable	mtcontam=[0.535,0.810]	DBN1.9 (Dubynovе, kurgan 1, burial 9)	2575-2348 calBCE (3970±35 BP, PSUAMS-7791)	Dubynovе (Odesa Oblast, Podilsk District, Savran municipality)	Ukraine	48.13	30.28	tooth	Boston	63	Boston	robotic	Rohland 2018 (Dabney Buffer, silica beads)	Boston	ds	6.3	partial	Rohland 2015; silica coated magnetic beads and 7x volume PB (Qiagen) for cleanups, Bst2.0 in smaller volume, 100ul total PCR volume, higher primer concentration, SPRI cleanup of PCR	1240k+v2	Fu 2013; simultaneous enrichment of ~1.2M SNPs and mtDNA	Fu 2013; simultaneous enrichment of ~1.2M SNPs and mtDNA	NextSeq 500	2x76, 2x7	0.00111554	37.9	2.564	40.3	0.309	[0.535,0.810]	U5b	0.008	10125	43	0.274	162	110	M
S12840.Y1.E1.L1	New data (listed in Online Table 1)	I12840	Pass		DBN1.10 (Dubynovе, kugran 1, burial 10)	2453-2148 calBCE (3830±30 BP, PSUAMS-7805)	Dubynovе (Odesa Oblast, Podilsk District, Savran municipality)	Ukraine	48.13	30.28	tooth	Boston	72	Boston	robotic	Rohland 2018 (Dabney Buffer, silica beads)	Boston	ds	7.2	partial	Rohland 2015; silica coated magnetic beads and 7x volume PB (Qiagen) for cleanups, Bst2.0 in smaller volume, 100ul total PCR volume, higher primer concentration, SPRI cleanup of PCR	1240k+v2	Fu 2013; simultaneous enrichment of ~1.2M SNPs and mtDNA	Fu 2013; simultaneous enrichment of ~1.2M SNPs and mtDNA	NextSeq 500	2x76, 2x7	0.0192362	55.7	86.21	54.2	0.121	[0.988,0.999]	H2b	0.246	254425	64.6	0.091	10100	86	F
S1456.E1.L1	New data (listed in Online Table 1)	I1456	Pass	Xcontam=0.018	DUR1 ((flat) grave 15)	3500-3000 BCE	Durankulak (province Dobrich, municipality Shabla)	Bulgaria	43.6933	28.5267	bone (long bone)	Boston	35.4	Boston	manual	Dabney 2013, Korlevic 2015	Boston	ds	7.1	partial	Rohland 2015; universal adapters used for ligation, double indices attached at PCR stage	1240k	Maricic 2010; separate enrichment for mtDNA	Fu 2013; 390k and 840k targets combined into a single capture	NextSeq 500	2x76, 2x7	0.0135	39						0.501	415741	49	0.078	9549	6943	M
S20072.Y1.E1.L1	New data (listed in Online Table 1)	I20072	Questionable	mtcontam=[0.827,0.947]	GK2.6 (Giurgiuleşti Kurgan 2 Burial 6)	4330-4058 calBCE (5370±26 BP, MAMS-23175)	Giurgiuleşti (Cahul District)	Moldova	45.4956	28.2211	bone	Boston	33	Boston	robotic	Rohland 2018 (Dabney Buffer, silica beads)	Boston	ss	6.6	USER	Gansauge 2020	1240k+v2	Fu 2013; simultaneous enrichment of ~1.2M SNPs and mtDNA	Fu 2013; simultaneous enrichment of ~1.2M SNPs and mtDNA	HiSeq X10	2x101, 2x8	0.0102922	60.2	5.965	50.2	0.193	[0.827, 0.947]	H13	0.01035	12433	57.2	0.139	228	142	M
S20072.Y1.E10.L1	New data (listed in Online Table 1)	I20072	Pass		GK2.6 (Giurgiuleşti Kurgan 2 Burial 6)	4330-4058 calBCE (5370±26 BP, MAMS-23175)	Giurgiuleşti (Cahul District)	Moldova	45.4956	28.2211	bone	Boston	33	Boston	robotic	Rohland 2018 (Dabney Buffer, silica beads)	Boston	ds	1.7	partial	Rohland 2015; silica coated magnetic beads and 7x volume PB (Qiagen) for cleanups, Bst2.0 in smaller volume, 100ul total PCR volume, higher primer concentration, SPRI cleanup of PCR	Twist1.44Mv1.2(lowMT)	Rohland 2022	Rohland 2022	HiSeq X10	2x101, 2x7	0.000237277	48.2	0.1426	52.5	0.0355	[0.355, 0.993]	H2a	0.00990754	18157	54.9	0.045	170	114	M
S20072.Y1.E11.L1	New data (listed in Online Table 1)	I20072	Critical	sexratio=0.275	GK2.6 (Giurgiuleşti Kurgan 2 Burial 6)	4330-4058 calBCE (5370±26 BP, MAMS-23175)	Giurgiuleşti (Cahul District)	Moldova	45.4956	28.2211	bone	Boston	33	Boston	robotic	Rohland 2018 (Dabney Buffer, silica beads)	Boston	ds	1.7	partial	Rohland 2015; silica coated magnetic beads and 7x volume PB (Qiagen) for cleanups, Bst2.0 in smaller volume, 100ul total PCR volume, higher primer concentration, SPRI cleanup of PCR	Twist1.44Mv1.2(lowMT)	Rohland 2022	Rohland 2022	HiSeq X10	2x101, 2x7	0.000386839	48.8	0.1716	53.6	0.0765	[0.472, 0.995]	H2a	0.00692224	12695	57.4	0.038	158	60	U
S20072.Y1.E12.L1	New data (listed in Online Table 1)	I20072	Critical	sexratio=0.207	GK2.6 (Giurgiuleşti Kurgan 2 Burial 6)	4330-4058 calBCE (5370±26 BP, MAMS-23175)	Giurgiuleşti (Cahul District)	Moldova	45.4956	28.2211	bone	Boston	33	Boston	robotic	Rohland 2018 (Dabney Buffer, silica beads)	Boston	ds	1.7	partial	Rohland 2015; silica coated magnetic beads and 7x volume PB (Qiagen) for cleanups, Bst2.0 in smaller volume, 100ul total PCR volume, higher primer concentration, SPRI cleanup of PCR	Twist1.44Mv1.2(lowMT)	Rohland 2022	Rohland 2022	HiSeq X10	2x101, 2x7	0.000319591	42.1	0.1531	47.9	0.135	[0.304, 0.957]	H2a2a1	0.00319127	5813	58.5	0.037	73	19	U
S20072.Y1.E2.L1	New data (listed in Online Table 1)	I20072	Questionable	contaminated extraction control	GK2.6 (Giurgiuleşti Kurgan 2 Burial 6)	4330-4058 calBCE (5370±26 BP, MAMS-23175)	Giurgiuleşti (Cahul District)	Moldova	45.4956	28.2211	bone	Boston	33	Boston	robotic	Rohland 2018 (Dabney Buffer, silica beads)	Boston	ds	1.7	partial	Rohland 2015; silica coated magnetic beads and 7x volume PB (Qiagen) for cleanups, Bst2.0 in smaller volume, 100ul total PCR volume, higher primer concentration, SPRI cleanup of PCR	Twist1.44Mv1.2(lowMT)	Rohland 2022	Rohland 2022	HiSeq X10	2x101, 2x7	0.000407978	45.5	0.1082	49.8	0	[0.429, 0.994]	H13	0.00291316		52.9	0.0535	70	25	U
S20072.Y1.E3.L1	New data (listed in Online Table 1)	I20072	Questionable	contaminated extraction control	GK2.6 (Giurgiuleşti Kurgan 2 Burial 6)	4330-4058 calBCE (5370±26 BP, MAMS-23175)	Giurgiuleşti (Cahul District)	Moldova	45.4956	28.2211	bone	Boston	33	Boston	robotic	Rohland 2018 (Dabney Buffer, silica beads)	Boston	ds	1.7	partial	Rohland 2015; silica coated magnetic beads and 7x volume PB (Qiagen) for cleanups, Bst2.0 in smaller volume, 100ul total PCR volume, higher primer concentration, SPRI cleanup of PCR	Twist1.44Mv1.2(lowMT)	Rohland 2022	Rohland 2022	HiSeq X10	2x101, 2x7	0.000566245	44.7	0.1316	48.4	0.0355	[0.381, 0.994]	F1a1a	0.00395867		57.8	0.042	131	22	U
S20073.Y1.E1.L1	New data (listed in Online Table 1)	I20073	Pass		Giurgiuleşti Kurgan 2 Burial 11 (GK2.11)	4484-4346 calBCE (5571±32 BP, MAMS-28088)	Giurgiuleşti (Cahul District)	Moldova	45.4956	28.2211	bone (long bone)	Boston	40	Boston	robotic	Rohland 2018 (Dabney Buffer, silica beads)	Boston	ss	8	USER	Gansauge 2020	1240k+v2	Fu 2013; simultaneous enrichment of ~1.2M SNPs and mtDNA	Fu 2013; simultaneous enrichment of ~1.2M SNPs and mtDNA	HiSeq X10	2x101, 2x8	0.0224762	66	1.326	54	0.286	[0.616, 0.891]	K1b2b	0.009139	11070	53.7	0.323	173	134	M
S12507.E1.L1	New data (listed in Online Table 1)	I12507	Pass		Glinoe DOT K1B9 (Kurgan 1 Burial 9)	2914-2882 calBCE (4275±20 BP, PSUAMS-10777)	Glinoe DOT (Transnistria, Slobozia District, Slobodzeya)	Moldova	46.6797	29.8099	tooth	Boston		Boston	manual	Dabney 2013, Korlevic 2015	Boston	ds		partial	Rohland 2015; silica coated magnetic beads and 7x volume PB (Qiagen) for cleanups, Bst2.0 in smaller volume, 100ul total PCR volume, higher primer concentration, SPRI cleanup of PCR	1240k+v2	Fu 2013; simultaneous enrichment of ~1.2M SNPs and mtDNA	Fu 2013; simultaneous enrichment of ~1.2M SNPs and mtDNA	NextSeq 500	2x76, 2x7	0.0504428	48.5	200.5	51.1	0.195	[0.988,0.999]	U5a1a1	1.371	765071	55.8	0.167	58833	521	F
S12512.E1.L1	New data (listed in Online Table 1)	I12512	Pass		Glinoe SAD K1B25 (Kurgan 1, Burial 25)	2881-2633 calBCE (4165±25 BP, PSUAMS-10778)	Glinoe SAD (Transnistria, Slobozia District, Slobodzeya)	Moldova	46.6868	29.8198	tooth (molar)	Boston		Boston	manual	Dabney 2013, Korlevic 2015	Boston	ds		partial	Rohland 2015; silica coated magnetic beads and 7x volume PB (Qiagen) for cleanups, Bst2.0 in smaller volume, 100ul total PCR volume, higher primer concentration, SPRI cleanup of PCR	1240k+v2	Fu 2013; simultaneous enrichment of ~1.2M SNPs and mtDNA	Fu 2013; simultaneous enrichment of ~1.2M SNPs and mtDNA	NextSeq 500	2x76, 2x7	0.001839	42.7	9.26	44.6	0.243	[0.950,0.998]	H2a1	0.048	55454	48.3	0.241	1014	608	M
S12637.Y1.E1.L1	New data (listed in Online Table 1)	I12637	Pass	Xcontam=0.004	Glinoe SAD K1B26 (Kurgan 1, Burial 26)	3300-2500 BCE	Glinoe SAD (Transnistria, Slobozia District, Slobodzeya)	Moldova	46.6868	29.8198	petrous	Boston	74	Boston	robotic	Rohland 2018 (Dabney Buffer, silica beads)	Boston	ds	7.4	partial	Rohland 2015; silica coated magnetic beads and 7x volume PB (Qiagen) for cleanups, Bst2.0 in smaller volume, 100ul total PCR volume, higher primer concentration, SPRI cleanup of PCR	1240k+v2	Fu 2013; simultaneous enrichment of ~1.2M SNPs and mtDNA	Fu 2013; simultaneous enrichment of ~1.2M SNPs and mtDNA	NextSeq 500	2x76, 2x7	0.194341	43.7	238.4	45.4	0.179	[0.984,0.997]	U2e3	1.639	715066	49.3	0.188	30491	20804	M
S1427.E1.L1	New data (listed in Online Table 1)	I1427	Pass		POP4 (Goljamata Mogila, grave 37)	3300-2500 BCE	Goljamata-Mogila (province Yambol, municipality Bolyarovo, Popovo)	Bulgaria	42.2036	26.7284	tooth (premolar)	Boston	36	Boston	manual	Dabney 2013, Korlevic 2015	Boston	ds	7.2	partial	Rohland 2015; universal adapters used for ligation, double indices attached at PCR stage	1240k	Maricic 2010; separate enrichment for mtDNA	Fu 2013; 390k and 840k targets combined into a single capture	NextSeq 500	2x76, 2x7	0.0045	21						0.036	41448	49	0.068	861	799	M
S1448.E1.L1	New data (listed in Online Table 1)	I1448	Pass		POP1 (Goljamata Mogila, grave 29)	3300-2500 BCE	Goljamata-Mogila (province Yambol, municipality Bolyarovo, Popovo)	Bulgaria	42.2036	26.7284	tooth (molar)	Boston	37	Boston	manual	Dabney 2013, Korlevic 2015	Boston	ds	7.4	partial	Rohland 2015; universal adapters used for ligation, double indices attached at PCR stage	1240k	Maricic 2010; separate enrichment for mtDNA	Fu 2013; 390k and 840k targets combined into a single capture	NextSeq 500	2x76, 2x7	0.0068	21						0.053	59774	47	0.081	2400	21	F
S1924.E1.L3	New data (listed in Online Table 1)	I1924	Pass		bag 11 (Igren'-8, 1978, burial 24)	3971-3802 calBCE (5105±25 BP, PSUAMS-8219)	Igren'-8 (Dnipropetrovsk Oblast, Dnipro District, Dnipro municipality)	Ukraine	48.4436	35.1159	tooth (molar)	Boston		Boston	manual	Dabney 2013, Korlevic 2015	Boston	ds		partial	Rohland 2015; silica coated magnetic beads and 7x volume PB (Qiagen) for cleanups, Bst2.0 in smaller volume, 100ul total PCR volume, higher primer concentration, SPRI cleanup of PCR	1240k	Maricic 2010; separate enrichment for mtDNA	Fu 2013; 390k and 840k targets combined into a single capture	NextSeq 500	2x76, 2x7	0.0851	42						0.640213	515683	50	0.105	20907	243	F
S1924.E1.L4	New data (listed in Online Table 1)	I1924	Pass		bag 11 (Igren'-8, 1978, burial 24)	3971-3802 calBCE (5105±25 BP, PSUAMS-8219)	Igren'-8 (Dnipropetrovsk Oblast, Dnipro District, Dnipro municipality)	Ukraine	48.4436	35.1159	tooth (molar)	Boston		Boston	manual	Dabney 2013, Korlevic 2015	Boston	ds		partial	Rohland 2015; silica coated magnetic beads and 7x volume PB (Qiagen) for cleanups, Bst2.0 in smaller volume, 100ul total PCR volume, higher primer concentration, SPRI cleanup of PCR	1240k+v2	Fu 2013; simultaneous enrichment of ~1.2M SNPs and mtDNA	Fu 2013; simultaneous enrichment of ~1.2M SNPs and mtDNA	HiSeq X10	2x101, 2x7	0.079122	48.1	71.98	53.9	0.126	[0.965, 0.986]	U5b2	0.868451	642540	56	0.1285	37411	419	F
S27935.Y1.E1.L1	New data (listed in Online Table 1)	I1924	Pass		bag 11 (Igren'-8, 1978, burial 24)	3971-3802 calBCE (5105±25 BP, PSUAMS-8219)	Igren'-8 (Dnipropetrovsk Oblast, Dnipro District, Dnipro municipality)	Ukraine	48.4436	35.1159	tooth (molar)	Boston	37	Boston	robotic	Rohland 2018 (Dabney Buffer, silica beads)	Boston	ds	7.4	partial	Rohland 2015; silica coated magnetic beads and 7x volume PB (Qiagen) for cleanups, Bst2.0 in smaller volume, 100ul total PCR volume, higher primer concentration, SPRI cleanup of PCR	1240k+v2	Fu 2013; simultaneous enrichment of ~1.2M SNPs and mtDNA	Fu 2013; simultaneous enrichment of ~1.2M SNPs and mtDNA	HiSeq X10	2x101, 2x7	0.0687523	48.4	32.57	53.5	0.1465	[0.956, 0.985]	U5b2	0.412118	386049	56.5	0.133	16843	222	F
S2108.E1.L10	New data (listed in Online Table 1)	I2108	Critical	<2500.SNPs	Igren-8, bag 9 (Igren-8-76, Burial 20)	4340-4178 calBCE (5415±25 BP, PSUAMS-8220)	Igren'-8 (Dnipropetrovsk Oblast, Dnipro District, Dnipro municipality)	Ukraine	48.4436	35.1159	petrous	Boston		Boston	manual	Dabney 2013, Korlevic 2015	Boston	ds		partial	Rohland 2015; silica coated magnetic beads and 7x volume PB (Qiagen) for cleanups, Bst2.0 in smaller volume, 100ul total PCR volume, higher primer concentration, SPRI cleanup of PCR	Twist1.44Mv1.2(lowMT)	Rohland 2022	Rohland 2022	HiSeq X10	2x101, 2x7	0.053685	41.4	7.693	44.4	0.1015	[0.937, 0.990]	U2e1	0.30332		47.5	0.1405	11866	129	F
S2108.E1.L2	New data (listed in Online Table 1)	I2108	Pass		Igren-8, bag 9 (Igren-8-76, Burial 20)	4340-4178 calBCE (5415±25 BP, PSUAMS-8220)	Igren'-8 (Dnipropetrovsk Oblast, Dnipro District, Dnipro municipality)	Ukraine	48.4436	35.1159	petrous	Boston		Boston	manual	Dabney 2013, Korlevic 2015	Boston	ds		partial	Rohland 2015; silica coated magnetic beads and 7x volume PB (Qiagen) for cleanups, Bst2.0 in smaller volume, 100ul total PCR volume, higher primer concentration, SPRI cleanup of PCR	1240k	Maricic 2010; separate enrichment for mtDNA	Fu 2013; 390k and 840k targets combined into a single capture	NextSeq 500	2x76, 2x7	0.0653	40						0.156	167755	46	0.118	6964	88	F
S2108.E1.L3	New data (listed in Online Table 1)	I2108	Pass		Igren-8, bag 9 (Igren-8-76, Burial 20)	4340-4178 calBCE (5415±25 BP, PSUAMS-8220)	Igren'-8 (Dnipropetrovsk Oblast, Dnipro District, Dnipro municipality)	Ukraine	48.4436	35.1159	petrous	Boston		Boston	manual	Dabney 2013, Korlevic 2015	Boston	ds		partial	Rohland 2015; silica coated magnetic beads and 7x volume PB (Qiagen) for cleanups, Bst2.0 in smaller volume, 100ul total PCR volume, higher primer concentration, SPRI cleanup of PCR	Twist1.44Mv1.2(lowMT)	Rohland 2022	Rohland 2022	HiSeq X10	2x101, 2x7	0.102325	43.1	7.086	47.6	0.168	[0.955, 0.996]	U2e1h	0.197208	327531	50.2	0.1915	8864	84	F
S2108.E1.L4	New data (listed in Online Table 1)	I2108	Pass		Igren-8, bag 9 (Igren-8-76, Burial 20)	4340-4178 calBCE (5415±25 BP, PSUAMS-8220)	Igren'-8 (Dnipropetrovsk Oblast, Dnipro District, Dnipro municipality)	Ukraine	48.4436	35.1159	petrous	Boston		Boston	manual	Dabney 2013, Korlevic 2015	Boston	ds		partial	Rohland 2015; silica coated magnetic beads and 7x volume PB (Qiagen) for cleanups, Bst2.0 in smaller volume, 100ul total PCR volume, higher primer concentration, SPRI cleanup of PCR	Twist1.44Mv1.2(lowMT)	Rohland 2022	Rohland 2022	HiSeq X10	2x101, 2x7	0.102987	42.7	7.863	47	0.1365	[0.946, 0.993]	U2e1	0.417939	615870	50.1	0.156	18419	172	F
S2108.E1.L5	New data (listed in Online Table 1)	I2108	Critical	<2500.SNPs	Igren-8, bag 9 (Igren-8-76, Burial 20)	4340-4178 calBCE (5415±25 BP, PSUAMS-8220)	Igren'-8 (Dnipropetrovsk Oblast, Dnipro District, Dnipro municipality)	Ukraine	48.4436	35.1159	petrous	Boston		Boston	manual	Dabney 2013, Korlevic 2015	Boston	ds		partial	Rohland 2015; silica coated magnetic beads and 7x volume PB (Qiagen) for cleanups, Bst2.0 in smaller volume, 100ul total PCR volume, higher primer concentration, SPRI cleanup of PCR	Twist1.44Mv1.2(lowMT)	Rohland 2022	Rohland 2022	HiSeq X10	2x101, 2x7	0.133437	47.4	0.0405	47.9	0.1665	[0.047, 0.984]	H2a2a1	0.000325906		51.3	0.159	13	1	U
S2108.E1.L6	New data (listed in Online Table 1)	I2108	Pass		Igren-8, bag 9 (Igren-8-76, Burial 20)	4340-4178 calBCE (5415±25 BP, PSUAMS-8220)	Igren'-8 (Dnipropetrovsk Oblast, Dnipro District, Dnipro municipality)	Ukraine	48.4436	35.1159	petrous	Boston		Boston	manual	Dabney 2013, Korlevic 2015	Boston	ds		partial	Rohland 2015; silica coated magnetic beads and 7x volume PB (Qiagen) for cleanups, Bst2.0 in smaller volume, 100ul total PCR volume, higher primer concentration, SPRI cleanup of PCR	Twist1.44Mv1.2(lowMT)	Rohland 2022	Rohland 2022	HiSeq X10	2x101, 2x7	0.0927923	43.1	7.199	47.2	0.1525	[0.948, 0.994]	U2e1h	0.419474	620336	50.3	0.172	18418	150	F
S2108.E1.L7	New data (listed in Online Table 1)	I2108	Critical	<2500.SNPs	Igren-8, bag 9 (Igren-8-76, Burial 20)	4340-4178 calBCE (5415±25 BP, PSUAMS-8220)	Igren'-8 (Dnipropetrovsk Oblast, Dnipro District, Dnipro municipality)	Ukraine	48.4436	35.1159	petrous	Boston		Boston	manual	Dabney 2013, Korlevic 2015	Boston	ds		partial	Rohland 2015; silica coated magnetic beads and 7x volume PB (Qiagen) for cleanups, Bst2.0 in smaller volume, 100ul total PCR volume, higher primer concentration, SPRI cleanup of PCR	Twist1.44Mv1.2(lowMT)	Rohland 2022	Rohland 2022	HiSeq X10	2x101, 2x7	0.0707558	41.1	6.174	43.3	0.1125	[0.909, 0.978]	U2e1h	0.269059		47.3	0.148	10683	127	F
S2108.E1.L8	New data (listed in Online Table 1)	I2108	Critical	<2500.SNPs	Igren-8, bag 9 (Igren-8-76, Burial 20)	4340-4178 calBCE (5415±25 BP, PSUAMS-8220)	Igren'-8 (Dnipropetrovsk Oblast, Dnipro District, Dnipro municipality)	Ukraine	48.4436	35.1159	petrous	Boston		Boston	manual	Dabney 2013, Korlevic 2015	Boston	ds		partial	Rohland 2015; silica coated magnetic beads and 7x volume PB (Qiagen) for cleanups, Bst2.0 in smaller volume, 100ul total PCR volume, higher primer concentration, SPRI cleanup of PCR	Twist1.44Mv1.2(lowMT)	Rohland 2022	Rohland 2022	HiSeq X10	2x101, 2x7	0.0570618	41.4	6.528	43.5	0.089	[0.922, 0.984]	U2e	0.319236		47.2	0.143	12651	138	F
S2108.E1.L9	New data (listed in Online Table 1)	I2108	Critical	<2500.SNPs	Igren-8, bag 9 (Igren-8-76, Burial 20)	4340-4178 calBCE (5415±25 BP, PSUAMS-8220)	Igren'-8 (Dnipropetrovsk Oblast, Dnipro District, Dnipro municipality)	Ukraine	48.4436	35.1159	petrous	Boston		Boston	manual	Dabney 2013, Korlevic 2015	Boston	ds		partial	Rohland 2015; silica coated magnetic beads and 7x volume PB (Qiagen) for cleanups, Bst2.0 in smaller volume, 100ul total PCR volume, higher primer concentration, SPRI cleanup of PCR	Twist1.44Mv1.2(lowMT)	Rohland 2022	Rohland 2022	HiSeq X10	2x101, 2x7	0.539665	45.8	10.56	43.9	0.1105	[0.951, 0.992]	U2e1	0.32336		47.5	0.1435	12716	132	F
S27930.Y1.E1.L1	New data (listed in Online Table 1)	I27930	Pass		Igren 8-74 (Ogrin-8, Burial 3a)	4400-4000 BCE	Igren'-8 (Dnipropetrovsk Oblast, Dnipro District, Dnipro municipality)	Ukraine	48.4436	35.1159	tooth	Boston	35	Boston	robotic	Rohland 2018 (Dabney Buffer, silica beads)	Boston	ds	7	partial	Rohland 2015; silica coated magnetic beads and 7x volume PB (Qiagen) for cleanups, Bst2.0 in smaller volume, 100ul total PCR volume, higher primer concentration, SPRI cleanup of PCR	1240k+v2	Fu 2013; simultaneous enrichment of ~1.2M SNPs and mtDNA	Fu 2013; simultaneous enrichment of ~1.2M SNPs and mtDNA	HiSeq X10	2x101, 2x7	0.00918777	40.4	4.222	46.1	0.1655	[0.908, 0.989]	U4	0.026817	31892	48	0.1855	475	360	M
S27930.Y1.E2.L1	New data (listed in Online Table 1)	I27930	Questionable	sexratio=0.340, mtcontam=[0.793,0.940]	Igren 8-74 (Ogrin-8, Burial 3a)	4400-4000 BCE	Igren'-8 (Dnipropetrovsk Oblast, Dnipro District, Dnipro municipality)	Ukraine	48.4436	35.1159	tooth	Boston	35	Boston	robotic	Rohland 2018 (Dabney Buffer, silica beads)	Boston	ds	1.2	partial	Rohland 2015; silica coated magnetic beads and 7x volume PB (Qiagen) for cleanups, Bst2.0 in smaller volume, 100ul total PCR volume, higher primer concentration, SPRI cleanup of PCR	Twist1.44Mv1.2	Rohland 2022	Rohland 2022	HiSeq X10	2x101, 2x7	0.101796	41.5	3.32	42	0.198	[0.793, 0.940]	U4b	0.012605	38531	43.9	0.185	378	195	M
S27930.Y1.E5.L1	New data (listed in Online Table 1)	I27930	Pass		Igren 8-74 (Ogrin-8, Burial 3a)	4400-4000 BCE	Igren'-8 (Dnipropetrovsk Oblast, Dnipro District, Dnipro municipality)	Ukraine	48.4436	35.1159	tooth	Boston	35	Boston	robotic	Rohland 2018 (Dabney Buffer, silica beads)	Boston	ds	1.2	partial	Rohland 2015; silica coated magnetic beads and 7x volume PB (Qiagen) for cleanups, Bst2.0 in smaller volume, 100ul total PCR volume, higher primer concentration, SPRI cleanup of PCR	Twist1.44Mv1.2	Rohland 2022	Rohland 2022	HiSeq X10	2x101, 2x7	0.0940344	41.1	1.563	41.9	0.1685	[0.624, 0.868]	U4	0.005591	16982	43.2	0.185	169	94	M
S27930.Y1.E6.L1	New data (listed in Online Table 1)	I27930	Pass		Igren 8-74 (Ogrin-8, Burial 3a)	4400-4000 BCE	Igren'-8 (Dnipropetrovsk Oblast, Dnipro District, Dnipro municipality)	Ukraine	48.4436	35.1159	tooth	Boston	35	Boston	robotic	Rohland 2018 (Dabney Buffer, silica beads)	Boston	ds	1.2	partial	Rohland 2015; silica coated magnetic beads and 7x volume PB (Qiagen) for cleanups, Bst2.0 in smaller volume, 100ul total PCR volume, higher primer concentration, SPRI cleanup of PCR	Twist1.44Mv1.2	Rohland 2022	Rohland 2022	HiSeq X10	2x101, 2x7	0.103869	41	1.067	40.3	0.1505	[0.677, 0.954]	U4	0.003339	10231	42.8	0.186	112	65	M
S20975.Y1.E1.L1	New data (listed in Online Table 1)	I20975	Pass		KM17P2 (Kam`iana-Mogyla, 2017, kurgan 2, burial 2)	2872-2627 calBCE (4141±21 BP, BE-8040.1.1)	Kam`iana-Mogyla (Zaporizhia Oblast, Melitopol District, Myrnenska municipality)	Ukraine	46.95	35.47	petrous	Boston	40	Boston	robotic	Rohland 2018 (Dabney Buffer, silica beads)	Boston	ds	8	partial	Rohland 2015; silica coated magnetic beads and 7x volume PB (Qiagen) for cleanups, Bst2.0 in smaller volume, 100ul total PCR volume, higher primer concentration, SPRI cleanup of PCR	1240k+v2	Fu 2013; simultaneous enrichment of ~1.2M SNPs and mtDNA	Fu 2013; simultaneous enrichment of ~1.2M SNPs and mtDNA	HiSeq X10	2x101, 2x7	0.532122	53.6	159.9	59.1	0.1045	[0.982, 0.995]	N1b1a2	7.21234	911160	62.1	0.107	123047	95517	M
S17742.Y1.E1.L1	New data (listed in Online Table 1)	I17742	Critical	2500.to.5000.SNPs, sexratio=0.05	Mărculeşti Kurgan 3 burial 15 (MK3.15)	3300-2500 BCE	Mărculeşti (Florești District)	Moldova	47.8686	28.2475	tooth	Boston	39	Boston	robotic	Rohland 2018 (Dabney Buffer, silica beads)	Boston	ds	7.8	partial	Rohland 2015; silica coated magnetic beads and 7x volume PB (Qiagen) for cleanups, Bst2.0 in smaller volume, 100ul total PCR volume, higher primer concentration, SPRI cleanup of PCR	1240k+v2	Fu 2013; simultaneous enrichment of ~1.2M SNPs and mtDNA	Fu 2013; simultaneous enrichment of ~1.2M SNPs and mtDNA	HiSeq X10	2x101, 2x7	0.000401717	46.3	0.6145	45.5	0.361	[0.048, 0.538]	H2	0.004	4161	48.5	0.251	132	7	F
S31730.Y1.E2.L1	New data (listed in Online Table 1)	I31730	Questionable	sexratio=0.336, mtcontam=[0.839,0.970]	MM.50a (Mariupol', burial 50a)	5474-5236 calBCE (6395±35 BP, PSUAMS-10373)	Mariupol' (Donetsk Oblast, Mariupol District, Mariupol municipality)	Ukraine	47.0998	37.6004	cranial bone	Boston	39	Boston	robotic	Rohland 2018 (Dabney Buffer, silica beads)	Boston	ds	7.8	partial	Rohland 2015; silica coated magnetic beads and 7x volume PB (Qiagen) for cleanups, Bst2.0 in smaller volume, 100ul total PCR volume, higher primer concentration, SPRI cleanup of PCR	Twist1.44Mv1.2	Rohland 2022	Rohland 2022	HiSeq X10	2x101, 2x7	0.0255813	59.9	3.692	64.8	0.05	[0.839, 0.974]	U5a1+@16192	0.038263	114662	76.4	0.051	1636	827	M
S31730.Y1.E3.L1	New data (listed in Online Table 1)	I31730	Questionable	sexratio=0.335	MM.50a (Mariupol', burial 50a)	5474-5236 calBCE (6395±35 BP, PSUAMS-10373)	Mariupol' (Donetsk Oblast, Mariupol District, Mariupol municipality)	Ukraine	47.0998	37.6004	cranial bone	Boston	39	Boston	robotic	Rohland 2018 (Dabney Buffer, silica beads)	Boston	ds	2.9	partial	Rohland 2015; silica coated magnetic beads and 7x volume PB (Qiagen) for cleanups, Bst2.0 in smaller volume, 100ul total PCR volume, higher primer concentration, SPRI cleanup of PCR	Twist1.44Mv1.2	Rohland 2022	Rohland 2022	HiSeq X10	2x101, 2x7	0.0298909	56.1	11.01	63.7	0.0615	[0.945, 0.995]	U5a1+@16192	0.089741	260760	73.5	0.058	3571	1797	M
S31730.Y1.E6.L1	New data (listed in Online Table 1)	I31730	Pass		MM.50a (Mariupol', burial 50a)	5474-5236 calBCE (6395±35 BP, PSUAMS-10373)	Mariupol' (Donetsk Oblast, Mariupol District, Mariupol municipality)	Ukraine	47.0998	37.6004	cranial bone	Boston	39	Boston	robotic	Rohland 2018 (Dabney Buffer, silica beads)	Boston	ds	2.9	partial	Rohland 2015; silica coated magnetic beads and 7x volume PB (Qiagen) for cleanups, Bst2.0 in smaller volume, 100ul total PCR volume, higher primer concentration, SPRI cleanup of PCR	Twist1.44Mv1.2	Rohland 2022	Rohland 2022	HiSeq X10	2x101, 2x7	0.0186666	56.3	1.874	62.5	0.0705	[0.704, 0.923]	U5a1+@16192	0.014026	42835	73.2	0.057	555	323	M
S12704.E1.L1	New data (listed in Online Table 1)	I12704	Questionable	sexratio=0.345, mtcontam=0.967	Mau6, Mayaky kurgan 7 burial 2 (MauK7p2/Ma7)	4446-4340 calBCE (5536±25 BP) [R_combine: (5530±32 BP, OxA-22959), (5545±40 BP, PSUAMS-7793)]	Mayaky (Odesa Oblast, Bilyaivs'kyi District, Mayaky municipality)	Ukraine	46.397	30.272	bone (long bone)	Boston		Boston	manual	Dabney 2013, Korlevic 2015	Boston	ds		partial	Rohland 2015; silica coated magnetic beads and 7x volume PB (Qiagen) for cleanups, Bst2.0 in smaller volume, 100ul total PCR volume, higher primer concentration, SPRI cleanup of PCR	1240k+v2	Fu 2013; simultaneous enrichment of ~1.2M SNPs and mtDNA	Fu 2013; simultaneous enrichment of ~1.2M SNPs and mtDNA	NextSeq 500	2x76, 2x7	0.00017839	49.4	3.34	56.4	0.093	[0.908,0.988]	T2h2	0.006	6705	58.9	0.091	127	67	M
S12704.E1.L2	New data (listed in Online Table 1)	I12704	Critical	<2500.SNPs	Mau6, Mayaky kurgan 7 burial 2 (MauK7p2/Ma7)	4446-4340 calBCE (5536±25 BP) [R_combine: (5530±32 BP, OxA-22959), (5545±40 BP, PSUAMS-7793)]	Mayaky (Odesa Oblast, Bilyaivs'kyi District, Mayaky municipality)	Ukraine	46.397	30.272	bone (long bone)	Boston		Boston	manual	Dabney 2013, Korlevic 2015	Boston	ds		partial	Rohland 2015; silica coated magnetic beads and 7x volume PB (Qiagen) for cleanups, Bst2.0 in smaller volume, 100ul total PCR volume, higher primer concentration, SPRI cleanup of PCR	Twist1.44Mv1.2(lowMT)	Rohland 2022	Rohland 2022	HiSeq X10	2x101, 2x7	0.00016744	49.7	0.08775	53.9	0.125	[0.103, 0.990]	H6a1b2e	0.00983627		55.6	0.073	216	126	M
S12704.E1.L3	New data (listed in Online Table 1)	I12704	Critical	<2500.SNPs	Mau6, Mayaky kurgan 7 burial 2 (MauK7p2/Ma7)	4446-4340 calBCE (5536±25 BP) [R_combine: (5530±32 BP, OxA-22959), (5545±40 BP, PSUAMS-7793)]	Mayaky (Odesa Oblast, Bilyaivs'kyi District, Mayaky municipality)	Ukraine	46.397	30.272	bone (long bone)	Boston		Boston	manual	Dabney 2013, Korlevic 2015	Boston	ds		partial	Rohland 2015; silica coated magnetic beads and 7x volume PB (Qiagen) for cleanups, Bst2.0 in smaller volume, 100ul total PCR volume, higher primer concentration, SPRI cleanup of PCR	Twist1.44Mv1.2(lowMT)	Rohland 2022	Rohland 2022	HiSeq X10	2x101, 2x7	0.00014491	50.2	0.07894	54.5	0.238	[0.039, 0.981]	H2a	0.0113076		55.8	0.0735	264	136	M
S12704.E1.L4	New data (listed in Online Table 1)	I12704	Critical	<2500.SNPs	Mau6, Mayaky kurgan 7 burial 2 (MauK7p2/Ma7)	4446-4340 calBCE (5536±25 BP) [R_combine: (5530±32 BP, OxA-22959), (5545±40 BP, PSUAMS-7793)]	Mayaky (Odesa Oblast, Bilyaivs'kyi District, Mayaky municipality)	Ukraine	46.397	30.272	bone (long bone)	Boston		Boston	manual	Dabney 2013, Korlevic 2015	Boston	ds		partial	Rohland 2015; silica coated magnetic beads and 7x volume PB (Qiagen) for cleanups, Bst2.0 in smaller volume, 100ul total PCR volume, higher primer concentration, SPRI cleanup of PCR	Twist1.44Mv1.2(lowMT)	Rohland 2022	Rohland 2022	HiSeq X10	2x101, 2x7	0.000222637	51.3	0.0825	54.7	0	[0.202, 0.990]	H2a2a1d	0.0110165		55.4	0.071	269	121	M
S12704.E1.L5	New data (listed in Online Table 1)	I12704	Critical	<2500.SNPs	Mau6, Mayaky kurgan 7 burial 2 (MauK7p2/Ma7)	4446-4340 calBCE (5536±25 BP) [R_combine: (5530±32 BP, OxA-22959), (5545±40 BP, PSUAMS-7793)]	Mayaky (Odesa Oblast, Bilyaivs'kyi District, Mayaky municipality)	Ukraine	46.397	30.272	bone (long bone)	Boston		Boston	manual	Dabney 2013, Korlevic 2015	Boston	ds		partial	Rohland 2015; silica coated magnetic beads and 7x volume PB (Qiagen) for cleanups, Bst2.0 in smaller volume, 100ul total PCR volume, higher primer concentration, SPRI cleanup of PCR	Twist1.44Mv1.2(lowMT)	Rohland 2022	Rohland 2022	HiSeq X10	2x101, 2x7	0.000213266	48.4	0.05528	50.9	0.0835	[0.482, 0.995]	T2h2	0.00884813		55.3	0.073	207	124	M
S12704.E1.L6	New data (listed in Online Table 1)	I12704	Pass		Mau6, Mayaky kurgan 7 burial 2 (MauK7p2/Ma7)	4446-4340 calBCE (5536±25 BP) [R_combine: (5530±32 BP, OxA-22959), (5545±40 BP, PSUAMS-7793)]	Mayaky (Odesa Oblast, Bilyaivs'kyi District, Mayaky municipality)	Ukraine	46.397	30.272	bone (long bone)	Boston		Boston	manual	Dabney 2013, Korlevic 2015	Boston	ds		partial	Rohland 2015; silica coated magnetic beads and 7x volume PB (Qiagen) for cleanups, Bst2.0 in smaller volume, 100ul total PCR volume, higher primer concentration, SPRI cleanup of PCR	Twist1.44Mv1.2(lowMT)	Rohland 2022	Rohland 2022	HiSeq X10	2x101, 2x7	0.000187384	44	0.2599	53.2	0	[0.552, 0.976]	T2h2	0.0168506	31061	56.1	0.083	350	197	M
S12704.E1.L7	New data (listed in Online Table 1)	I12704	Pass		Mau6, Mayaky kurgan 7 burial 2 (MauK7p2/Ma7)	4446-4340 calBCE (5536±25 BP) [R_combine: (5530±32 BP, OxA-22959), (5545±40 BP, PSUAMS-7793)]	Mayaky (Odesa Oblast, Bilyaivs'kyi District, Mayaky municipality)	Ukraine	46.397	30.272	bone (long bone)	Boston		Boston	manual	Dabney 2013, Korlevic 2015	Boston	ds		partial	Rohland 2015; silica coated magnetic beads and 7x volume PB (Qiagen) for cleanups, Bst2.0 in smaller volume, 100ul total PCR volume, higher primer concentration, SPRI cleanup of PCR	Twist1.44Mv1.2(lowMT)	Rohland 2022	Rohland 2022	HiSeq X10	2x101, 2x7	0.000149587	46.6	0.04442	52.6	0	[0.066, 0.986]	H2a2a1	0.00452618	8670	50.6	0.0585	100	66	M
S12704.E1.L8	New data (listed in Online Table 1)	I12704	Pass		Mau6, Mayaky kurgan 7 burial 2 (MauK7p2/Ma7)	4446-4340 calBCE (5536±25 BP) [R_combine: (5530±32 BP, OxA-22959), (5545±40 BP, PSUAMS-7793)]	Mayaky (Odesa Oblast, Bilyaivs'kyi District, Mayaky municipality)	Ukraine	46.397	30.272	bone (long bone)	Boston		Boston	manual	Dabney 2013, Korlevic 2015	Boston	ds		partial	Rohland 2015; silica coated magnetic beads and 7x volume PB (Qiagen) for cleanups, Bst2.0 in smaller volume, 100ul total PCR volume, higher primer concentration, SPRI cleanup of PCR	Twist1.44Mv1.2(lowMT)	Rohland 2022	Rohland 2022	HiSeq X10	2x101, 2x7	0.000146101	46.3	0.05516	57.1	0	[0.029, 0.979]	H2a2a1	0.0044019	8608	51	0.0585	96	53	M
S12706.E1.L1	New data (listed in Online Table 1)	I12706	Pass	mtcontam=0.966	Mau8, Mayaky kurgan 9 burial 2 (MauK9p2)	4340-4071 calBCE (5400±30 BP, PSUAMS-7846)	Mayaky (Odesa Oblast, Bilyaivs'kyi District, Mayaky municipality)	Ukraine	46.397	30.272	bone (long bone)	Boston		Boston	manual	Dabney 2013, Korlevic 2015	Boston	ds		partial	Rohland 2015; silica coated magnetic beads and 7x volume PB (Qiagen) for cleanups, Bst2.0 in smaller volume, 100ul total PCR volume, higher primer concentration, SPRI cleanup of PCR	1240k+v2	Fu 2013; simultaneous enrichment of ~1.2M SNPs and mtDNA	Fu 2013; simultaneous enrichment of ~1.2M SNPs and mtDNA	NextSeq 500	2x76, 2x7	0.00243243	49	6.605	54.3	0.08	[0.915,0.988]	X2	0.088	97669	57.5	0.104	3242	21	F
S12706.E1.L2	New data (listed in Online Table 1)	I12706	Critical	<2500.SNPs	Mau8, Mayaky kurgan 9 burial 2 (MauK9p2)	4340-4071 calBCE (5400±30 BP, PSUAMS-7846)	Mayaky (Odesa Oblast, Bilyaivs'kyi District, Mayaky municipality)	Ukraine	46.397	30.272	bone (long bone)	Boston		Boston	manual	Dabney 2013, Korlevic 2015	Boston	ds		partial	Rohland 2015; silica coated magnetic beads and 7x volume PB (Qiagen) for cleanups, Bst2.0 in smaller volume, 100ul total PCR volume, higher primer concentration, SPRI cleanup of PCR	Twist1.44Mv1.2(lowMT)	Rohland 2022	Rohland 2022	HiSeq X10	2x101, 2x7	0.00263541	47	0.1966	52.5	0.111	[0.341, 0.994]	N	0.182037		55.6	0.0975	8062	53	F
S12706.E1.L3	New data (listed in Online Table 1)	I12706	Critical	<2500.SNPs	Mau8, Mayaky kurgan 9 burial 2 (MauK9p2)	4340-4071 calBCE (5400±30 BP, PSUAMS-7846)	Mayaky (Odesa Oblast, Bilyaivs'kyi District, Mayaky municipality)	Ukraine	46.397	30.272	bone (long bone)	Boston		Boston	manual	Dabney 2013, Korlevic 2015	Boston	ds		partial	Rohland 2015; silica coated magnetic beads and 7x volume PB (Qiagen) for cleanups, Bst2.0 in smaller volume, 100ul total PCR volume, higher primer concentration, SPRI cleanup of PCR	Twist1.44Mv1.2(lowMT)	Rohland 2022	Rohland 2022	HiSeq X10	2x101, 2x7	0.00256502	47.5	0.1646	55.7	0.1495	[0.578, 0.997]	X	0.179392		55.9	0.102	7886	61	F
S12706.E1.L4	New data (listed in Online Table 1)	I12706	Critical	<2500.SNPs	Mau8, Mayaky kurgan 9 burial 2 (MauK9p2)	4340-4071 calBCE (5400±30 BP, PSUAMS-7846)	Mayaky (Odesa Oblast, Bilyaivs'kyi District, Mayaky municipality)	Ukraine	46.397	30.272	bone (long bone)	Boston		Boston	manual	Dabney 2013, Korlevic 2015	Boston	ds		partial	Rohland 2015; silica coated magnetic beads and 7x volume PB (Qiagen) for cleanups, Bst2.0 in smaller volume, 100ul total PCR volume, higher primer concentration, SPRI cleanup of PCR	Twist1.44Mv1.2(lowMT)	Rohland 2022	Rohland 2022	HiSeq X10	2x101, 2x7	0.00274909	48	0.1324	49.9	0	[0.289, 0.993]	X	0.171473		55.6	0.1015	7375	58	F
S12706.E1.L5	New data (listed in Online Table 1)	I12706	Pass		Mau8, Mayaky kurgan 9 burial 2 (MauK9p2)	4340-4071 calBCE (5400±30 BP, PSUAMS-7846)	Mayaky (Odesa Oblast, Bilyaivs'kyi District, Mayaky municipality)	Ukraine	46.397	30.272	bone (long bone)	Boston		Boston	manual	Dabney 2013, Korlevic 2015	Boston	ds		partial	Rohland 2015; silica coated magnetic beads and 7x volume PB (Qiagen) for cleanups, Bst2.0 in smaller volume, 100ul total PCR volume, higher primer concentration, SPRI cleanup of PCR	Twist1.44Mv1.2(lowMT)	Rohland 2022	Rohland 2022	HiSeq X10	2x101, 2x7	0.00297367	47.9	0.1691	53.9	0.1155	[0.637, 0.997]	H2a2a1	0.149048	251069	55.6	0.1085	6495	37	F
S12706.E1.L6	New data (listed in Online Table 1)	I12706	Pass		Mau8, Mayaky kurgan 9 burial 2 (MauK9p2)	4340-4071 calBCE (5400±30 BP, PSUAMS-7846)	Mayaky (Odesa Oblast, Bilyaivs'kyi District, Mayaky municipality)	Ukraine	46.397	30.272	bone (long bone)	Boston		Boston	manual	Dabney 2013, Korlevic 2015	Boston	ds		partial	Rohland 2015; silica coated magnetic beads and 7x volume PB (Qiagen) for cleanups, Bst2.0 in smaller volume, 100ul total PCR volume, higher primer concentration, SPRI cleanup of PCR	Twist1.44Mv1.2(lowMT)	Rohland 2022	Rohland 2022	HiSeq X10	2x101, 2x7	0.00205541	46.1	0.2749	50.6	0.018	[0.513, 0.975]	H2a2a	0.194636	320691	54.3	0.107	7751	55	F
S12706.E1.L7	New data (listed in Online Table 1)	I12706	Pass		Mau8, Mayaky kurgan 9 burial 2 (MauK9p2)	4340-4071 calBCE (5400±30 BP, PSUAMS-7846)	Mayaky (Odesa Oblast, Bilyaivs'kyi District, Mayaky municipality)	Ukraine	46.397	30.272	bone (long bone)	Boston		Boston	manual	Dabney 2013, Korlevic 2015	Boston	ds		partial	Rohland 2015; silica coated magnetic beads and 7x volume PB (Qiagen) for cleanups, Bst2.0 in smaller volume, 100ul total PCR volume, higher primer concentration, SPRI cleanup of PCR	Twist1.44Mv1.2(lowMT)	Rohland 2022	Rohland 2022	HiSeq X10	2x101, 2x7	0.00206376	46.3	0.5793	51.1	0.0795	[0.691, 0.971]	H2a2a1	0.323837	497561	54.7	0.0955	13415	111	F
S12706.E1.L8	New data (listed in Online Table 1)	I12706	Pass		Mau8, Mayaky kurgan 9 burial 2 (MauK9p2)	4340-4071 calBCE (5400±30 BP, PSUAMS-7846)	Mayaky (Odesa Oblast, Bilyaivs'kyi District, Mayaky municipality)	Ukraine	46.397	30.272	bone (long bone)	Boston		Boston	manual	Dabney 2013, Korlevic 2015	Boston	ds		partial	Rohland 2015; silica coated magnetic beads and 7x volume PB (Qiagen) for cleanups, Bst2.0 in smaller volume, 100ul total PCR volume, higher primer concentration, SPRI cleanup of PCR	Twist1.44Mv1.2(lowMT)	Rohland 2022	Rohland 2022	HiSeq X10	2x101, 2x7	0.00187821	47.7	0.5936	50.7	0.1405	[0.599, 0.949]	H2a2	0.359977	543537	54.9	0.1	14869	131	F
S12706.E1.L9	New data (listed in Online Table 1)	I12706	Critical	<2500.SNPs	Mau8, Mayaky kurgan 9 burial 2 (MauK9p2)	4340-4071 calBCE (5400±30 BP, PSUAMS-7846)	Mayaky (Odesa Oblast, Bilyaivs'kyi District, Mayaky municipality)	Ukraine	46.397	30.272	bone (long bone)	Boston		Boston	manual	Dabney 2013, Korlevic 2015	Boston	ds		partial	Rohland 2015; silica coated magnetic beads and 7x volume PB (Qiagen) for cleanups, Bst2.0 in smaller volume, 100ul total PCR volume, higher primer concentration, SPRI cleanup of PCR	Twist1.44Mv1.2(lowMT)	Rohland 2022	Rohland 2022	HiSeq X10	2x101, 2x7	0.0018216	45.7	0.05722	45.1	0	[0.305, 0.993]	J2b1b	0.0729012		53.1	0.092	2930	27	F
S12707.E1.L1	New data (listed in Online Table 1)	I12707	Pass		Mau9 (Mayaky, kurgan 8, burial 6, ind. 2)	4323-4047 calBCE (5330±40 BP, PSUAMS-7794)	Mayaky (Odesa Oblast, Bilyaivs'kyi District, Mayaky municipality)	Ukraine	46.397	30.272	bone	Boston	31	Boston	manual	Dabney 2013, Korlevic 2015	Boston	ds	6.2	partial	Rohland 2015; silica coated magnetic beads and 7x volume PB (Qiagen) for cleanups, Bst2.0 in smaller volume, 100ul total PCR volume, higher primer concentration, SPRI cleanup of PCR	1240k+v2	Fu 2013; simultaneous enrichment of ~1.2M SNPs and mtDNA	Fu 2013; simultaneous enrichment of ~1.2M SNPs and mtDNA	NextSeq 500	2x76, 2x7	0.00303056	51.8	13.22	60.6	0.073	[0.981,1.000]	U5a1d1	0.046	53039	65.1	0.073	1859	9	F
S12710.E1.L1	New data (listed in Online Table 1)	I12710	Pass		Mau12, Mayaky kurgan 8 burial 4 (MauK8p4)	4240-3997 calBCE (5295±30 BP, PSUAMS-7862)	Mayaky (Odesa Oblast, Bilyaivs'kyi District, Mayaky municipality)	Ukraine	46.397	30.272	bone (long bone)	Boston		Boston	manual	Dabney 2013, Korlevic 2015	Boston	ds		partial	Rohland 2015; silica coated magnetic beads and 7x volume PB (Qiagen) for cleanups, Bst2.0 in smaller volume, 100ul total PCR volume, higher primer concentration, SPRI cleanup of PCR	1240k+v2	Fu 2013; simultaneous enrichment of ~1.2M SNPs and mtDNA	Fu 2013; simultaneous enrichment of ~1.2M SNPs and mtDNA	NextSeq 500	2x76, 2x7	0.00154167	51.7	14.9	60.8	0.065	[0.976,0.998]	W1	0.05	57754	65.3	0.061	1911	16	F
S12710.E1.L2	New data (listed in Online Table 1)	I12710	Pass		Mau12, Mayaky kurgan 8 burial 4 (MauK8p4)	4240-3997 calBCE (5295±30 BP, PSUAMS-7862)	Mayaky (Odesa Oblast, Bilyaivs'kyi District, Mayaky municipality)	Ukraine	46.397	30.272	bone (long bone)	Boston		Boston	manual	Dabney 2013, Korlevic 2015	Boston	ds		partial	Rohland 2015; silica coated magnetic beads and 7x volume PB (Qiagen) for cleanups, Bst2.0 in smaller volume, 100ul total PCR volume, higher primer concentration, SPRI cleanup of PCR	Twist1.44Mv1.2(lowMT)	Rohland 2022	Rohland 2022	HiSeq X10	2x101, 2x7	0.0016498	52	0.4428	59.2	0	[0.669, 0.996]	W1	0.0914535	153600	65.9	0.055	4120	26	F
S12710.E1.L3	New data (listed in Online Table 1)	I12710	Critical	<2500.SNPs	Mau12, Mayaky kurgan 8 burial 4 (MauK8p4)	4240-3997 calBCE (5295±30 BP, PSUAMS-7862)	Mayaky (Odesa Oblast, Bilyaivs'kyi District, Mayaky municipality)	Ukraine	46.397	30.272	bone (long bone)	Boston		Boston	manual	Dabney 2013, Korlevic 2015	Boston	ds		partial	Rohland 2015; silica coated magnetic beads and 7x volume PB (Qiagen) for cleanups, Bst2.0 in smaller volume, 100ul total PCR volume, higher primer concentration, SPRI cleanup of PCR	Twist1.44Mv1.2(lowMT)	Rohland 2022	Rohland 2022	HiSeq X10	2x101, 2x7	0.00176828	51.5	0.3281	61.8	0.077	[0.682, 0.998]	N2	0.0844261		66	0.055	3677	25	F
S12710.E1.L5	New data (listed in Online Table 1)	I12710	Pass		Mau12, Mayaky kurgan 8 burial 4 (MauK8p4)	4240-3997 calBCE (5295±30 BP, PSUAMS-7862)	Mayaky (Odesa Oblast, Bilyaivs'kyi District, Mayaky municipality)	Ukraine	46.397	30.272	bone (long bone)	Boston		Boston	manual	Dabney 2013, Korlevic 2015	Boston	ds		partial	Rohland 2015; silica coated magnetic beads and 7x volume PB (Qiagen) for cleanups, Bst2.0 in smaller volume, 100ul total PCR volume, higher primer concentration, SPRI cleanup of PCR	Twist1.44Mv1.2(lowMT)	Rohland 2022	Rohland 2022	HiSeq X10	2x101, 2x7	0.0015987	52	0.3198	55.2	0.0415	[0.489, 0.979]	N	0.0770328	130533	65.6	0.058	3411	20	F
S12710.E1.L6	New data (listed in Online Table 1)	I12710	Critical	<2500.SNPs	Mau12, Mayaky kurgan 8 burial 4 (MauK8p4)	4240-3997 calBCE (5295±30 BP, PSUAMS-7862)	Mayaky (Odesa Oblast, Bilyaivs'kyi District, Mayaky municipality)	Ukraine	46.397	30.272	bone (long bone)	Boston		Boston	manual	Dabney 2013, Korlevic 2015	Boston	ds		partial	Rohland 2015; silica coated magnetic beads and 7x volume PB (Qiagen) for cleanups, Bst2.0 in smaller volume, 100ul total PCR volume, higher primer concentration, SPRI cleanup of PCR	Twist1.44Mv1.2(lowMT)	Rohland 2022	Rohland 2022	HiSeq X10	2x101, 2x7	0.0010291	50.7	0.5715	58.1	0.05	[0.599, 0.964]	W	0.0976136		63.9	0.0565	4047	29	F
S12710.E1.L7	New data (listed in Online Table 1)	I12710	Critical	<2500.SNPs	Mau12, Mayaky kurgan 8 burial 4 (MauK8p4)	4240-3997 calBCE (5295±30 BP, PSUAMS-7862)	Mayaky (Odesa Oblast, Bilyaivs'kyi District, Mayaky municipality)	Ukraine	46.397	30.272	bone (long bone)	Boston		Boston	manual	Dabney 2013, Korlevic 2015	Boston	ds		partial	Rohland 2015; silica coated magnetic beads and 7x volume PB (Qiagen) for cleanups, Bst2.0 in smaller volume, 100ul total PCR volume, higher primer concentration, SPRI cleanup of PCR	Twist1.44Mv1.2(lowMT)	Rohland 2022	Rohland 2022	HiSeq X10	2x101, 2x7	0.00104896	49	0.1579	56.9	0.0415	[0.339, 0.956]	W	0.0385751		60.7	0.052	1522	12	F
S12710.E1.L8	New data (listed in Online Table 1)	I12710	Pass		Mau12, Mayaky kurgan 8 burial 4 (MauK8p4)	4240-3997 calBCE (5295±30 BP, PSUAMS-7862)	Mayaky (Odesa Oblast, Bilyaivs'kyi District, Mayaky municipality)	Ukraine	46.397	30.272	bone (long bone)	Boston		Boston	manual	Dabney 2013, Korlevic 2015	Boston	ds		partial	Rohland 2015; silica coated magnetic beads and 7x volume PB (Qiagen) for cleanups, Bst2.0 in smaller volume, 100ul total PCR volume, higher primer concentration, SPRI cleanup of PCR	Twist1.44Mv1.2(lowMT)	Rohland 2022	Rohland 2022	HiSeq X10	2x101, 2x7	0.000863009	52.5	0.1525	56.1	0.05	[0.087, 0.990]	H2a2a1	0.033524	60506	61.1	0.0515	1319	10	F
S12710.E1.L9	New data (listed in Online Table 1)	I12710	Pass		Mau12, Mayaky kurgan 8 burial 4 (MauK8p4)	4240-3997 calBCE (5295±30 BP, PSUAMS-7862)	Mayaky (Odesa Oblast, Bilyaivs'kyi District, Mayaky municipality)	Ukraine	46.397	30.272	bone (long bone)	Boston		Boston	manual	Dabney 2013, Korlevic 2015	Boston	ds		partial	Rohland 2015; silica coated magnetic beads and 7x volume PB (Qiagen) for cleanups, Bst2.0 in smaller volume, 100ul total PCR volume, higher primer concentration, SPRI cleanup of PCR	Twist1.44Mv1.2(lowMT)	Rohland 2022	Rohland 2022	HiSeq X10	2x101, 2x7	0.00100958	49.5	0.2415	53.4	0.1375	[0.449, 0.995]	W	0.0571726	100555	62.5	0.0525	2435	27	F
S12705.E1.L2	New data (listed in Online Table 1)	I1423	Critical	<2500.SNPs	MAJ11 (Mayaky kurgan 10, grave 2 skeleton 2)	4336-4065 calBCE (5390±30 BP, PSUAMS-7845)	Mayaky (Odesa Oblast, Bilyaivs'kyi District, Mayaky municipality)	Ukraine	46.397	30.272	long bone	Boston		Boston	manual	Dabney 2013, Korlevic 2015	Boston	ds		partial	Rohland 2015; silica coated magnetic beads and 7x volume PB (Qiagen) for cleanups, Bst2.0 in smaller volume, 100ul total PCR volume, higher primer concentration, SPRI cleanup of PCR	Twist1.44Mv1.2(lowMT)	Rohland 2022	Rohland 2022	HiSeq X10	2x101, 2x7	7.54e-05	44.5	0.03682	46.9	0	[0.031, 0.980]	H2a2a1	0.00309393		47.6	0.0695	60	45	M
S12705.E1.L3	New data (listed in Online Table 1)	I1423	Critical	<2500.SNPs	MAJ11 (Mayaky kurgan 10, grave 2 skeleton 2)	4336-4065 calBCE (5390±30 BP, PSUAMS-7845)	Mayaky (Odesa Oblast, Bilyaivs'kyi District, Mayaky municipality)	Ukraine	46.397	30.272	long bone	Boston		Boston	manual	Dabney 2013, Korlevic 2015	Boston	ds		partial	Rohland 2015; silica coated magnetic beads and 7x volume PB (Qiagen) for cleanups, Bst2.0 in smaller volume, 100ul total PCR volume, higher primer concentration, SPRI cleanup of PCR	Twist1.44Mv1.2(lowMT)	Rohland 2022	Rohland 2022	HiSeq X10	2x101, 2x7	9.07e-05	40.6	0.05299	48.8	0	[0.032, 0.980]	H2a2a1	0.00356932		47.2	0.065	76	54	M
S12705.E1.L6	New data (listed in Online Table 1)	I1423	Critical	<2500.SNPs	MAJ11 (Mayaky kurgan 10, grave 2 skeleton 2)	4336-4065 calBCE (5390±30 BP, PSUAMS-7845)	Mayaky (Odesa Oblast, Bilyaivs'kyi District, Mayaky municipality)	Ukraine	46.397	30.272	long bone	Boston		Boston	manual	Dabney 2013, Korlevic 2015	Boston	ds		partial	Rohland 2015; silica coated magnetic beads and 7x volume PB (Qiagen) for cleanups, Bst2.0 in smaller volume, 100ul total PCR volume, higher primer concentration, SPRI cleanup of PCR	Twist1.44Mv1.2(lowMT)	Rohland 2022	Rohland 2022	HiSeq X10	2x101, 2x7	0.000142467	47.6	0.05136	50.1	0.1	[0.038, 0.981]	H2a	0.00438973		46.9	0.0645	100	62	M
S12705.E1.L7	New data (listed in Online Table 1)	I1423	Pass		MAJ11 (Mayaky kurgan 10, grave 2 skeleton 2)	4336-4065 calBCE (5390±30 BP, PSUAMS-7845)	Mayaky (Odesa Oblast, Bilyaivs'kyi District, Mayaky municipality)	Ukraine	46.397	30.272	long bone	Boston		Boston	manual	Dabney 2013, Korlevic 2015	Boston	ds		partial	Rohland 2015; silica coated magnetic beads and 7x volume PB (Qiagen) for cleanups, Bst2.0 in smaller volume, 100ul total PCR volume, higher primer concentration, SPRI cleanup of PCR	Twist1.44Mv1.2(lowMT)	Rohland 2022	Rohland 2022	HiSeq X10	2x101, 2x7	0.000154284	45.1	0.02873	52.9	0	[0.315, 0.992]	H2a2a1	0.00417768	7841	46.8	0.059	94	52	M
S12705.E1.L9	New data (listed in Online Table 1)	I1423	Critical	<2500.SNPs	MAJ11 (Mayaky kurgan 10, grave 2 skeleton 2)	4336-4065 calBCE (5390±30 BP, PSUAMS-7845)	Mayaky (Odesa Oblast, Bilyaivs'kyi District, Mayaky municipality)	Ukraine	46.397	30.272	long bone	Boston		Boston	manual	Dabney 2013, Korlevic 2015	Boston	ds		partial	Rohland 2015; silica coated magnetic beads and 7x volume PB (Qiagen) for cleanups, Bst2.0 in smaller volume, 100ul total PCR volume, higher primer concentration, SPRI cleanup of PCR	Twist1.44Mv1.2(lowMT)	Rohland 2022	Rohland 2022	HiSeq X10	2x101, 2x7	9.1e-05	42.2	0.03748	44.4	0	[0.178, 0.989]	H27	0.00406557		46.8	0.0625	67	59	M
S1423.E1.L1	New data (listed in Online Table 1)	I1423	Questionable		MAJ11 (Mayaky kurgan 10, grave 2 skeleton 2)	4336-4065 calBCE (5390±30 BP, PSUAMS-7845)	Mayaky (Odesa Oblast, Bilyaivs'kyi District, Mayaky municipality)	Ukraine	46.397	30.272	long bone	Boston		Boston	manual	Dabney 2013, Korlevic 2015	Boston	ds		partial	Rohland 2015; universal adapters used for ligation, double indices attached at PCR stage	1240k	Maricic 2010; separate enrichment for mtDNA	Fu 2013; 390k and 840k targets combined into a single capture	NextSeq 500	2x76, 2x7	0.012	22						0.204	205298	49	0.12	3943	3119	M
S1423.E1.L2	New data (listed in Online Table 1)	I1423	Critical	<2500.SNPs	MAJ11 (Mayaky kurgan 10, grave 2 skeleton 2)	4336-4065 calBCE (5390±30 BP, PSUAMS-7845)	Mayaky (Odesa Oblast, Bilyaivs'kyi District, Mayaky municipality)	Ukraine	46.397	30.272	long bone	Boston		Boston	manual	Dabney 2013, Korlevic 2015	Boston	ds		partial	Rohland 2015; silica coated magnetic beads and 7x volume PB (Qiagen) for cleanups, Bst2.0 in smaller volume, 100ul total PCR volume, higher primer concentration, SPRI cleanup of PCR	Twist1.44Mv1.2(lowMT)	Rohland 2022	Rohland 2022	HiSeq X10	2x101, 2x7	0.00307659	45.6	0.09258	47.9	0.091	[0.373, 0.994]	H2a	0.0865823		52.8	0.13	1771	1210	M
S1423.E1.L3	New data (listed in Online Table 1)	I1423	Pass		MAJ11 (Mayaky kurgan 10, grave 2 skeleton 2)	4336-4065 calBCE (5390±30 BP, PSUAMS-7845)	Mayaky (Odesa Oblast, Bilyaivs'kyi District, Mayaky municipality)	Ukraine	46.397	30.272	long bone	Boston		Boston	manual	Dabney 2013, Korlevic 2015	Boston	ds		partial	Rohland 2015; silica coated magnetic beads and 7x volume PB (Qiagen) for cleanups, Bst2.0 in smaller volume, 100ul total PCR volume, higher primer concentration, SPRI cleanup of PCR	Twist1.44Mv1.2(lowMT)	Rohland 2022	Rohland 2022	HiSeq X10	2x101, 2x7	0.00297228	46.3	0.1109	48.4	0.0415	[0.334, 0.994]	H+195	0.106337	189324	53.2	0.128	2308	1441	M
S1423.E1.L4	New data (listed in Online Table 1)	I1423	Pass		MAJ11 (Mayaky kurgan 10, grave 2 skeleton 2)	4336-4065 calBCE (5390±30 BP, PSUAMS-7845)	Mayaky (Odesa Oblast, Bilyaivs'kyi District, Mayaky municipality)	Ukraine	46.397	30.272	long bone	Boston		Boston	manual	Dabney 2013, Korlevic 2015	Boston	ds		partial	Rohland 2015; silica coated magnetic beads and 7x volume PB (Qiagen) for cleanups, Bst2.0 in smaller volume, 100ul total PCR volume, higher primer concentration, SPRI cleanup of PCR	Twist1.44Mv1.2(lowMT)	Rohland 2022	Rohland 2022	HiSeq X10	2x101, 2x7	0.00268165	45.3	0.1362	52.5	0.161	[0.455, 0.995]	H1	0.112578	198601	53.2	0.13	2355	1459	M
S1423.E1.L5	New data (listed in Online Table 1)	I1423	Critical	<2500.SNPs	MAJ11 (Mayaky kurgan 10, grave 2 skeleton 2)	4336-4065 calBCE (5390±30 BP, PSUAMS-7845)	Mayaky (Odesa Oblast, Bilyaivs'kyi District, Mayaky municipality)	Ukraine	46.397	30.272	long bone	Boston		Boston	manual	Dabney 2013, Korlevic 2015	Boston	ds		partial	Rohland 2015; silica coated magnetic beads and 7x volume PB (Qiagen) for cleanups, Bst2.0 in smaller volume, 100ul total PCR volume, higher primer concentration, SPRI cleanup of PCR	Twist1.44Mv1.2(lowMT)	Rohland 2022	Rohland 2022	HiSeq X10	2x101, 2x7	0.00187941	44	0.2153	46.9	0.056	[0.293, 0.913]	L1c3	0.130614		52.5	0.125	2595	1668	M
S1423.E1.L6	New data (listed in Online Table 1)	I1423	Pass		MAJ11 (Mayaky kurgan 10, grave 2 skeleton 2)	4336-4065 calBCE (5390±30 BP, PSUAMS-7845)	Mayaky (Odesa Oblast, Bilyaivs'kyi District, Mayaky municipality)	Ukraine	46.397	30.272	long bone	Boston		Boston	manual	Dabney 2013, Korlevic 2015	Boston	ds		partial	Rohland 2015; silica coated magnetic beads and 7x volume PB (Qiagen) for cleanups, Bst2.0 in smaller volume, 100ul total PCR volume, higher primer concentration, SPRI cleanup of PCR	Twist1.44Mv1.2(lowMT)	Rohland 2022	Rohland 2022	HiSeq X10	2x101, 2x7	0.00179129	44.2	0.05607	51.6	0.125	[0.187, 0.990]	R0	0.0448725	83743	50.4	0.1095	854	601	M
S1423.E1.L7	New data (listed in Online Table 1)	I1423	Pass		MAJ11 (Mayaky kurgan 10, grave 2 skeleton 2)	4336-4065 calBCE (5390±30 BP, PSUAMS-7845)	Mayaky (Odesa Oblast, Bilyaivs'kyi District, Mayaky municipality)	Ukraine	46.397	30.272	long bone	Boston		Boston	manual	Dabney 2013, Korlevic 2015	Boston	ds		partial	Rohland 2015; silica coated magnetic beads and 7x volume PB (Qiagen) for cleanups, Bst2.0 in smaller volume, 100ul total PCR volume, higher primer concentration, SPRI cleanup of PCR	Twist1.44Mv1.2(lowMT)	Rohland 2022	Rohland 2022	HiSeq X10	2x101, 2x7	0.00196989	44.8	0.1531	47.9	0.138	[0.439, 0.995]	X3	0.119105	209745	52.2	0.121	2394	1435	M
S12229.E1.L1	New data (listed in Online Table 1)	I12229	Pass		Mau1, Mayaky kurgan 1 burial 9	3088-2911 calBCE (4375±25 BP, PSUAMS-7865)	Mayaky (Odesa Oblast, Odesa District, Mayaky municipality)	Ukraine	46.4135	30.2758	bone (long bone)	Boston		Boston	manual	Dabney 2013, Korlevic 2015	Boston	ds		partial	Rohland 2015; silica coated magnetic beads and 7x volume PB (Qiagen) for cleanups, Bst2.0 in smaller volume, 100ul total PCR volume, higher primer concentration, SPRI cleanup of PCR	1240k+v2	Fu 2013; simultaneous enrichment of ~1.2M SNPs and mtDNA	Fu 2013; simultaneous enrichment of ~1.2M SNPs and mtDNA	NextSeq 500	2x76, 2x7	0.00353215	46.3	26.65	51.7	0.126	[0.967,0.991]	U5a1a1	0.05	57788	57.2	0.134	2200	18	F
S12229.E1.L10	New data (listed in Online Table 1)	I12229	Pass		Mau1, Mayaky kurgan 1 burial 9	3088-2911 calBCE (4375±25 BP, PSUAMS-7865)	Mayaky (Odesa Oblast, Odesa District, Mayaky municipality)	Ukraine	46.4135	30.2758	bone (long bone)	Boston		Boston	manual	Dabney 2013, Korlevic 2015	Boston	ds		partial	Rohland 2015; silica coated magnetic beads and 7x volume PB (Qiagen) for cleanups, Bst2.0 in smaller volume, 100ul total PCR volume, higher primer concentration, SPRI cleanup of PCR	Twist1.44Mv1.2(lowMT)	Rohland 2022	Rohland 2022	HiSeq X10	2x101, 2x7	0.00350836	46.9	0.5426	50.8	0.124	[0.705, 0.998]	H2a2a	0.0596173	105006	54.8	0.1045	2616	24	F
S12229.E1.L12	New data (listed in Online Table 1)	I12229	Critical	<2500.SNPs	Mau1, Mayaky kurgan 1 burial 9	3088-2911 calBCE (4375±25 BP, PSUAMS-7865)	Mayaky (Odesa Oblast, Odesa District, Mayaky municipality)	Ukraine	46.4135	30.2758	bone (long bone)	Boston		Boston	manual	Dabney 2013, Korlevic 2015	Boston	ds		partial	Rohland 2015; silica coated magnetic beads and 7x volume PB (Qiagen) for cleanups, Bst2.0 in smaller volume, 100ul total PCR volume, higher primer concentration, SPRI cleanup of PCR	Twist1.44Mv1.2(lowMT)	Rohland 2022	Rohland 2022	HiSeq X10	2x101, 2x7	0.00340183	45	0.8286	50.1	0.055	[0.601, 0.957]	H	0.0643243		54.8	0.1075	2848	18	F
S12229.E1.L13	New data (listed in Online Table 1)	I12229	Critical	<2500.SNPs	Mau1, Mayaky kurgan 1 burial 9	3088-2911 calBCE (4375±25 BP, PSUAMS-7865)	Mayaky (Odesa Oblast, Odesa District, Mayaky municipality)	Ukraine	46.4135	30.2758	bone (long bone)	Boston		Boston	manual	Dabney 2013, Korlevic 2015	Boston	ds		partial	Rohland 2015; silica coated magnetic beads and 7x volume PB (Qiagen) for cleanups, Bst2.0 in smaller volume, 100ul total PCR volume, higher primer concentration, SPRI cleanup of PCR	Twist1.44Mv1.2(lowMT)	Rohland 2022	Rohland 2022	HiSeq X10	2x101, 2x7	0.00312883	45.1	0.8179	54.2	0.0915	[0.655, 0.937]	U5a1a1	0.0551224		55	0.105	2502	24	F
S12229.E1.L14	New data (listed in Online Table 1)	I12229	Pass		Mau1, Mayaky kurgan 1 burial 9	3088-2911 calBCE (4375±25 BP, PSUAMS-7865)	Mayaky (Odesa Oblast, Odesa District, Mayaky municipality)	Ukraine	46.4135	30.2758	bone (long bone)	Boston		Boston	manual	Dabney 2013, Korlevic 2015	Boston	ds		partial	Rohland 2015; silica coated magnetic beads and 7x volume PB (Qiagen) for cleanups, Bst2.0 in smaller volume, 100ul total PCR volume, higher primer concentration, SPRI cleanup of PCR	Twist1.44Mv1.2(lowMT)	Rohland 2022	Rohland 2022	HiSeq X10	2x101, 2x7	0.00335507	45.6	0.7981	53.3	0.0615	[0.736, 0.976]	U5a1a	0.0584232	102613	54.5	0.1055	2565	19	F
S12229.E1.L15	New data (listed in Online Table 1)	I12229	Pass		Mau1, Mayaky kurgan 1 burial 9	3088-2911 calBCE (4375±25 BP, PSUAMS-7865)	Mayaky (Odesa Oblast, Odesa District, Mayaky municipality)	Ukraine	46.4135	30.2758	bone (long bone)	Boston		Boston	manual	Dabney 2013, Korlevic 2015	Boston	ds		partial	Rohland 2015; silica coated magnetic beads and 7x volume PB (Qiagen) for cleanups, Bst2.0 in smaller volume, 100ul total PCR volume, higher primer concentration, SPRI cleanup of PCR	Twist1.44Mv1.2(lowMT)	Rohland 2022	Rohland 2022	HiSeq X10	2x101, 2x7	0.00308422	45.2	0.6289	51.3	0.1055	[0.699, 0.986]	H2a	0.0572282	100928	55	0.107	2591	21	F
S12229.E1.L16	New data (listed in Online Table 1)	I12229	Pass		Mau1, Mayaky kurgan 1 burial 9	3088-2911 calBCE (4375±25 BP, PSUAMS-7865)	Mayaky (Odesa Oblast, Odesa District, Mayaky municipality)	Ukraine	46.4135	30.2758	bone (long bone)	Boston		Boston	manual	Dabney 2013, Korlevic 2015	Boston	ds		partial	Rohland 2015; silica coated magnetic beads and 7x volume PB (Qiagen) for cleanups, Bst2.0 in smaller volume, 100ul total PCR volume, higher primer concentration, SPRI cleanup of PCR	Twist1.44Mv1.2(lowMT)	Rohland 2022	Rohland 2022	HiSeq X10	2x101, 2x7	0.00325432	45.4	0.5941	49.7	0.034	[0.613, 0.962]	U5a1a	0.0628181	110743	54.5	0.1065	2822	24	F
S12229.E1.L17	New data (listed in Online Table 1)	I12229	Critical	<2500.SNPs	Mau1, Mayaky kurgan 1 burial 9	3088-2911 calBCE (4375±25 BP, PSUAMS-7865)	Mayaky (Odesa Oblast, Odesa District, Mayaky municipality)	Ukraine	46.4135	30.2758	bone (long bone)	Boston		Boston	manual	Dabney 2013, Korlevic 2015	Boston	ds		partial	Rohland 2015; silica coated magnetic beads and 7x volume PB (Qiagen) for cleanups, Bst2.0 in smaller volume, 100ul total PCR volume, higher primer concentration, SPRI cleanup of PCR	Twist1.44Mv1.2(lowMT)	Rohland 2022	Rohland 2022	HiSeq X10	2x101, 2x7	0.00315921	46.5	0.5948	52.4	0.133	[0.622, 0.948]	U5a1a1	0.0594087		54.7	0.1015	2632	18	F
S12229.E1.L2	New data (listed in Online Table 1)	I12229	Critical	<2500.SNPs	Mau1, Mayaky kurgan 1 burial 9	3088-2911 calBCE (4375±25 BP, PSUAMS-7865)	Mayaky (Odesa Oblast, Odesa District, Mayaky municipality)	Ukraine	46.4135	30.2758	bone (long bone)	Boston		Boston	manual	Dabney 2013, Korlevic 2015	Boston	ds		partial	Rohland 2015; silica coated magnetic beads and 7x volume PB (Qiagen) for cleanups, Bst2.0 in smaller volume, 100ul total PCR volume, higher primer concentration, SPRI cleanup of PCR	Twist1.44Mv1.2(lowMT)	Rohland 2022	Rohland 2022	HiSeq X10	2x101, 2x7	0.0035699	47.2	2.177	51.1	0.1055	[0.742, 0.930]	U5a1a1	0.0752695		56	0.1115	3637	32	F
S12229.E1.L3	New data (listed in Online Table 1)	I12229	Pass		Mau1, Mayaky kurgan 1 burial 9	3088-2911 calBCE (4375±25 BP, PSUAMS-7865)	Mayaky (Odesa Oblast, Odesa District, Mayaky municipality)	Ukraine	46.4135	30.2758	bone (long bone)	Boston		Boston	manual	Dabney 2013, Korlevic 2015	Boston	ds		partial	Rohland 2015; silica coated magnetic beads and 7x volume PB (Qiagen) for cleanups, Bst2.0 in smaller volume, 100ul total PCR volume, higher primer concentration, SPRI cleanup of PCR	Twist1.44Mv1.2(lowMT)	Rohland 2022	Rohland 2022	HiSeq X10	2x101, 2x7	0.00345549	46.1	2.945	51.3	0.1035	[0.848, 0.985]	U5a1a	0.0851266	148249	56.3	0.1095	4062	29	F
S12229.E1.L4	New data (listed in Online Table 1)	I12229	Pass		Mau1, Mayaky kurgan 1 burial 9	3088-2911 calBCE (4375±25 BP, PSUAMS-7865)	Mayaky (Odesa Oblast, Odesa District, Mayaky municipality)	Ukraine	46.4135	30.2758	bone (long bone)	Boston		Boston	manual	Dabney 2013, Korlevic 2015	Boston	ds		partial	Rohland 2015; silica coated magnetic beads and 7x volume PB (Qiagen) for cleanups, Bst2.0 in smaller volume, 100ul total PCR volume, higher primer concentration, SPRI cleanup of PCR	Twist1.44Mv1.2(lowMT)	Rohland 2022	Rohland 2022	HiSeq X10	2x101, 2x7	0.00329787	45	0.6803	50.8	0.0835	[0.436, 0.948]	R	0.048792	86948	54.4	0.1055	2142	24	F
S12229.E1.L5	New data (listed in Online Table 1)	I12229	Critical	<2500.SNPs	Mau1, Mayaky kurgan 1 burial 9	3088-2911 calBCE (4375±25 BP, PSUAMS-7865)	Mayaky (Odesa Oblast, Odesa District, Mayaky municipality)	Ukraine	46.4135	30.2758	bone (long bone)	Boston		Boston	manual	Dabney 2013, Korlevic 2015	Boston	ds		partial	Rohland 2015; silica coated magnetic beads and 7x volume PB (Qiagen) for cleanups, Bst2.0 in smaller volume, 100ul total PCR volume, higher primer concentration, SPRI cleanup of PCR	Twist1.44Mv1.2(lowMT)	Rohland 2022	Rohland 2022	HiSeq X10	2x101, 2x7	0.00346852	45.4	2.586	50.8	0.082	[0.853, 0.980]	U5a1+@16192	0.0794306		56.2	0.1095	3676	36	F
S12229.E1.L6	New data (listed in Online Table 1)	I12229	Critical	<2500.SNPs	Mau1, Mayaky kurgan 1 burial 9	3088-2911 calBCE (4375±25 BP, PSUAMS-7865)	Mayaky (Odesa Oblast, Odesa District, Mayaky municipality)	Ukraine	46.4135	30.2758	bone (long bone)	Boston		Boston	manual	Dabney 2013, Korlevic 2015	Boston	ds		partial	Rohland 2015; silica coated magnetic beads and 7x volume PB (Qiagen) for cleanups, Bst2.0 in smaller volume, 100ul total PCR volume, higher primer concentration, SPRI cleanup of PCR	Twist1.44Mv1.2(lowMT)	Rohland 2022	Rohland 2022	HiSeq X10	2x101, 2x7	0.00355563	46.4	0.7148	50.6	0.1085	[0.475, 0.924]	H2	0.0526142		54.6	0.108	2334	19	F
S12229.E1.L7	New data (listed in Online Table 1)	I12229	Pass		Mau1, Mayaky kurgan 1 burial 9	3088-2911 calBCE (4375±25 BP, PSUAMS-7865)	Mayaky (Odesa Oblast, Odesa District, Mayaky municipality)	Ukraine	46.4135	30.2758	bone (long bone)	Boston		Boston	manual	Dabney 2013, Korlevic 2015	Boston	ds		partial	Rohland 2015; silica coated magnetic beads and 7x volume PB (Qiagen) for cleanups, Bst2.0 in smaller volume, 100ul total PCR volume, higher primer concentration, SPRI cleanup of PCR	Twist1.44Mv1.2(lowMT)	Rohland 2022	Rohland 2022	HiSeq X10	2x101, 2x7	0.00375412	44.2	0.7318	51.8	0.0965	[0.442, 0.894]	U5a	0.0509552	91115	54.4	0.1025	2308	20	F
S12229.E1.L8	New data (listed in Online Table 1)	I12229	Critical	<2500.SNPs	Mau1, Mayaky kurgan 1 burial 9	3088-2911 calBCE (4375±25 BP, PSUAMS-7865)	Mayaky (Odesa Oblast, Odesa District, Mayaky municipality)	Ukraine	46.4135	30.2758	bone (long bone)	Boston		Boston	manual	Dabney 2013, Korlevic 2015	Boston	ds		partial	Rohland 2015; silica coated magnetic beads and 7x volume PB (Qiagen) for cleanups, Bst2.0 in smaller volume, 100ul total PCR volume, higher primer concentration, SPRI cleanup of PCR	Twist1.44Mv1.2(lowMT)	Rohland 2022	Rohland 2022	HiSeq X10	2x101, 2x7	0.00370654	46.7	3.451	49.8	0.1055	[0.851, 0.972]	U5a1+@16192	0.0908		56.3	0.1085	4387	50	F
S12229.E1.L9	New data (listed in Online Table 1)	I12229	Pass		Mau1, Mayaky kurgan 1 burial 9	3088-2911 calBCE (4375±25 BP, PSUAMS-7865)	Mayaky (Odesa Oblast, Odesa District, Mayaky municipality)	Ukraine	46.4135	30.2758	bone (long bone)	Boston		Boston	manual	Dabney 2013, Korlevic 2015	Boston	ds		partial	Rohland 2015; silica coated magnetic beads and 7x volume PB (Qiagen) for cleanups, Bst2.0 in smaller volume, 100ul total PCR volume, higher primer concentration, SPRI cleanup of PCR	Twist1.44Mv1.2(lowMT)	Rohland 2022	Rohland 2022	HiSeq X10	2x101, 2x7	0.00312882	46	0.8614	51	0.119	[0.664, 0.953]	U5a1a1	0.057568	102545	54.4	0.0965	2581	20	F
S17743.Y1.E1.L1	New data (listed in Online Table 1)	I17743	Pass		MeII1.15 (Mereni II Kurgan 1 Burial 15)	3358-3100 calBCE (4515±30 BP, PSUAMS-7822)	Mereni (Anenii Noi District)	Moldova	46.6769	28.6457	tooth	Boston	38	Boston	robotic	Rohland 2018 (Dabney Buffer, silica beads)	Boston	ds	7.6	partial	Rohland 2015; silica coated magnetic beads and 7x volume PB (Qiagen) for cleanups, Bst2.0 in smaller volume, 100ul total PCR volume, higher primer concentration, SPRI cleanup of PCR	1240k+v2	Fu 2013; simultaneous enrichment of ~1.2M SNPs and mtDNA	Fu 2013; simultaneous enrichment of ~1.2M SNPs and mtDNA	HiSeq X10	2x101, 2x7	0.0275837	54.2	116.7	57.3	0.155	[0.982, 0.998]	H+16311	0.637	493656	64.5	0.138	24450	268	F
S1424.E1.L1	New data (listed in Online Table 1)	I1424	Pass		MOB1, ground burial 4, skeleton 3	3777-3648 calBCE (4943±28 BP) [R_combine: (5020±50 BP, OxA-17502), (4909±33 BP, OxA-17503)]	Molyukhіv-Bugor (Cherkasy Oblast, Cherkasy District, Chygyryn municipality)	Ukraine	49.1447	32.4717	long bone	Boston	35.4	Boston	manual	Dabney 2013, Korlevic 2015	Boston	ds	7.1	partial	Rohland 2015; universal adapters used for ligation, double indices attached at PCR stage	1240k	Maricic 2010; separate enrichment for mtDNA	Fu 2013; 390k and 840k targets combined into a single capture	NextSeq 500	2x76, 2x7	0.0045	21						0.018	21815	43	0.062	461	350	M
S1424.E1.L2	New data (listed in Online Table 1)	I1424	Pass		MOB1, ground burial 4, skeleton 3	3777-3648 calBCE (4943±28 BP) [R_combine: (5020±50 BP, OxA-17502), (4909±33 BP, OxA-17503)]	Molyukhіv-Bugor (Cherkasy Oblast, Cherkasy District, Chygyryn municipality)	Ukraine	49.1447	32.4717	long bone	Boston	35.4	Boston	manual	Dabney 2013, Korlevic 2015	Boston	ds	7.1	partial	Rohland 2015; silica coated magnetic beads and 7x volume PB (Qiagen) for cleanups, Bst2.0 in smaller volume, 100ul total PCR volume, higher primer concentration, SPRI cleanup of PCR	Twist1.44Mv1.2(lowMT)	Rohland 2022	Rohland 2022	HiSeq X10	2x101, 2x7	0.000261236	45.2	0.1649	60.7	0	[0.613, 0.997]	H2a2a1	0.0133309	24919	55.7	0.072	289	164	M
S1424.E1.L4	New data (listed in Online Table 1)	I1424	Critical	<2500.SNPs	MOB1, ground burial 4, skeleton 3	3777-3648 calBCE (4943±28 BP) [R_combine: (5020±50 BP, OxA-17502), (4909±33 BP, OxA-17503)]	Molyukhіv-Bugor (Cherkasy Oblast, Cherkasy District, Chygyryn municipality)	Ukraine	49.1447	32.4717	long bone	Boston	35.4	Boston	manual	Dabney 2013, Korlevic 2015	Boston	ds	7.1	partial	Rohland 2015; silica coated magnetic beads and 7x volume PB (Qiagen) for cleanups, Bst2.0 in smaller volume, 100ul total PCR volume, higher primer concentration, SPRI cleanup of PCR	Twist1.44Mv1.2(lowMT)	Rohland 2022	Rohland 2022	HiSeq X10	2x101, 2x7	0.000180773	52.1	0.453	51.4	0.071	[0.542, 0.977]	U5a1+@16192	0.0326401		56.1	0.073	619	415	M
S1454.E1.L1	New data (listed in Online Table 1)	I1454	Questionable	low coverage	MOB3 (Molyukhіv-Bugor, burial 4, ind. 2)	3800-3600 BCE	Molyukhіv-Bugor (Cherkasy Oblast, Chygyryn municipality)	Ukraine	49.1447	32.4717	bone (long bone)	Boston		Boston	manual	Dabney 2013, Korlevic 2015	Boston	ds		partial	Rohland 2015; universal adapters used for ligation, double indices attached at PCR stage	1240k	Maricic 2010; separate enrichment for mtDNA	Fu 2013; 390k and 840k targets combined into a single capture	NextSeq 500	2x76, 2x7	0.0027											182	3	F
S32534.Y1.E1.L1	New data (listed in Online Table 1)	I32534	Pass		M1P1.6 (Mykhailivka)	3635-3383 calBCE (4755±25 BP, PSUAMS-10750)	Mykhailivka (Kherson Oblast, Beryslav District, Novooleksandrivka municipality)	Ukraine	47.2996	33.9516	tooth	Boston	39	Boston	robotic	Rohland 2018 (Dabney Buffer, silica beads)	Boston	ds	7.8	partial	Rohland 2015; silica coated magnetic beads and 7x volume PB (Qiagen) for cleanups, Bst2.0 in smaller volume, 100ul total PCR volume, higher primer concentration, SPRI cleanup of PCR	Twist1.44Mv1.2	Rohland 2022	Rohland 2022	HiSeq X10	2x101, 2x7	0.00704529	59.4	34.51	56.7	0.0685	[0.987, 1.000]	H6a1	0.024493	74518	74.1	0.056	2114	15	F
S32534.Y2.E1.L1	New data (listed in Online Table 1)	I32534	Pass	low damage	M1P1.6 (Mykhailivka)	3635-3383 calBCE (4755±25 BP, PSUAMS-10750)	Mykhailivka (Kherson Oblast, Beryslav District, Novooleksandrivka municipality)	Ukraine	47.2996	33.9516	tooth	Boston	14	Boston	robotic	Rohland 2018 (Dabney Buffer, silica beads)	Boston	ss	2.8	USER	Gansauge 2020	Twist1.44Mv1.5	Rohland 2022	Rohland 2022	NovaSeq	2x101, 2x7	0.0323312	51.6	31.06	50.6	0.006	[0.976, 0.996]	H6a1	0.0305117	53609	65.7	0.019	1502	9	F
S32534.Y2.E2.L1	New data (listed in Online Table 1)	I32534	Pass	low damage	M1P1.6 (Mykhailivka)	3635-3383 calBCE (4755±25 BP, PSUAMS-10750)	Mykhailivka (Kherson Oblast, Beryslav District, Novooleksandrivka municipality)	Ukraine	47.2996	33.9516	tooth	Boston	14	Boston	robotic	Rohland 2018 (Dabney Buffer, silica beads)	Boston	ss	2.8	USER	Gansauge 2020	Twist1.44Mv1.5	Rohland 2022	Rohland 2022	NovaSeq	2x101, 2x7	0.0365928	51.8	26.66	51.1	0.004	[0.964, 0.990]	H6a1	0.0253424	44772	66.6	0.021	1268	7	F
S32534.Y2.E3.L1	New data (listed in Online Table 1)	I32534	Pass	low damage	M1P1.6 (Mykhailivka)	3635-3383 calBCE (4755±25 BP, PSUAMS-10750)	Mykhailivka (Kherson Oblast, Beryslav District, Novooleksandrivka municipality)	Ukraine	47.2996	33.9516	tooth	Boston	14	Boston	robotic	Rohland 2018 (Dabney Buffer, silica beads)	Boston	ss	2.8	USER	Gansauge 2020	Twist1.44Mv1.5	Rohland 2022	Rohland 2022	NovaSeq	2x101, 2x7	0.0357599	51.4	29.48	50.8	0.008	[0.968, 0.992]	H6a1	0.028273	50266	65.5	0.021	1409	8	F
S32534.Y2.E4.L1	New data (listed in Online Table 1)	I32534	Pass	low damage	M1P1.6 (Mykhailivka)	3635-3383 calBCE (4755±25 BP, PSUAMS-10750)	Mykhailivka (Kherson Oblast, Beryslav District, Novooleksandrivka municipality)	Ukraine	47.2996	33.9516	tooth	Boston	14	Boston	robotic	Rohland 2018 (Dabney Buffer, silica beads)	Boston	ss	2.8	USER	Gansauge 2020	Twist1.44Mv1.5	Rohland 2022	Rohland 2022	NovaSeq	2x101, 2x7	0.0335285	48.4	17.19	48.8	0.011	[0.955, 0.991]	H6a1	0.0190581	34034	62.7	0.021	1013	8	F
S32534.Y2.E5.L1	New data (listed in Online Table 1)	I32534	Pass	low damage	M1P1.6 (Mykhailivka)	3635-3383 calBCE (4755±25 BP, PSUAMS-10750)	Mykhailivka (Kherson Oblast, Beryslav District, Novooleksandrivka municipality)	Ukraine	47.2996	33.9516	tooth	Boston	14	Boston	robotic	Rohland 2018 (Dabney Buffer, silica beads)	Boston	ss	2.8	USER	Gansauge 2020	Twist1.44Mv1.5	Rohland 2022	Rohland 2022	NovaSeq	2x101, 2x7	0.0334613	49.9	39.24	50.8	0.01	[0.965, 0.988]	H6a1	0.037414	63648	65	0.023	1897	24	F
S32534.Y2.E6.L1	New data (listed in Online Table 1)	I32534	Pass	low damage	M1P1.6 (Mykhailivka)	3635-3383 calBCE (4755±25 BP, PSUAMS-10750)	Mykhailivka (Kherson Oblast, Beryslav District, Novooleksandrivka municipality)	Ukraine	47.2996	33.9516	tooth	Boston	14	Boston	robotic	Rohland 2018 (Dabney Buffer, silica beads)	Boston	ss	2.8	USER	Gansauge 2020	Twist1.44Mv1.5	Rohland 2022	Rohland 2022	NovaSeq	2x101, 2x7	0.0382711	51.2	26.48	52.2	0.005	[0.985, 0.999]	H6a1	0.0314321	56862	64.7	0.021	1588	8	F
S12235.E1.L1	New data (listed in Online Table 1)	I12235	Pass		L11	1686-1311 calBCE (3230±70 BP, Ki-17332)	Novohryhorivka	Ukraine	47.11	31.76	long bone	Boston	68	Boston	manual	Dabney 2013, Korlevic 2015	Boston	ds	6.8	partial	Rohland 2015; silica coated magnetic beads and 7x volume PB (Qiagen) for cleanups, Bst2.0 in smaller volume, 100ul total PCR volume, higher primer concentration, SPRI cleanup of PCR	1240k+v2	Fu 2013; simultaneous enrichment of ~1.2M SNPs and mtDNA	Fu 2013; simultaneous enrichment of ~1.2M SNPs and mtDNA	NextSeq 500	2x76, 2x7	0.00284787	55.3	40.89	57.2	0.086	[0.990,1.000]	H13a1a2	0.102	114275	68.8	0.065	2049	1229	M
S11849.E1.L1	New data (listed in Online Table 1)	I7925	Pass		N2.12	2119-1624 calBCE (3520±80 BP, Ki-11173)	Novohryhorivka	Ukraine	47.11	31.76	bone	Boston	63	Boston	manual	Dabney 2013, Korlevic 2015	Boston	ds	6.3	partial	Rohland 2015; silica coated magnetic beads and 7x volume PB (Qiagen) for cleanups, Bst2.0 in smaller volume, 100ul total PCR volume, higher primer concentration, SPRI cleanup of PCR	1240k+	Fu 2013; simultaneous enrichment of ~1.2M SNPs and mtDNA	Fu 2013; simultaneous enrichment of ~1.2M SNPs and mtDNA	NextSeq 500	2x76, 2x7	0.00605098	45.3	88.58	51.6	0.0925	[0.980,0.995]	I1a1	0.138282	149919	56.6	0.108	3035	2008	M
S7925.E1.L1	New data (listed in Online Table 1)	I7925	Pass	Xcontam=0.004	N-2.12	2119-1624 calBCE (3520±80 BP, Ki-11173)	Novohryhorivka	Ukraine	47.11	31.76	tooth	Boston	63	Boston	manual	Dabney 2013, Korlevic 2015	Boston	ds	6.3	partial	Rohland 2015; silica coated magnetic beads and 7x volume PB (Qiagen) for cleanups, Bst2.0 in smaller volume, 100ul total PCR volume, higher primer concentration, SPRI cleanup of PCR	1240k	Maricic 2010; separate enrichment for mtDNA	Fu 2013; 390k and 840k targets combined into a single capture	NextSeq 500	2x76, 2x7	0.4576	44	70.5	45	0.134	[0.972,0.988]	I1a1	5.38432	871674	55	0.123	26178	18771	M
S12233.E1.L1	New data (listed in Online Table 1)	I12233	Questionable	mtcontam=0.875	L2.16, Liubasha kurgan 2 burial 16	3074-2888 calBCE (4330±35 BP, PSUAMS-7790)	Novohryhorivka (Odesa Oblast, Mykolaivskyi District, Novohryhorivka village, Kugran Liubasha)	Ukraine	47.11	31.76	bone	Boston		Boston	manual	Dabney 2013, Korlevic 2015	Boston	ds		partial	Rohland 2015; silica coated magnetic beads and 7x volume PB (Qiagen) for cleanups, Bst2.0 in smaller volume, 100ul total PCR volume, higher primer concentration, SPRI cleanup of PCR	1240k+v2	Fu 2013; simultaneous enrichment of ~1.2M SNPs and mtDNA	Fu 2013; simultaneous enrichment of ~1.2M SNPs and mtDNA	NextSeq 500	2x76, 2x7	0.000221458	42.1	2.889	50.7	0.158	[0.774,0.938]	U4a1	0.023	26926	54.5	0.166	452	298	M
S12233.E1.L2	New data (listed in Online Table 1)	I12233	Pass		L2.16, Liubasha kurgan 2 burial 16	3074-2888 calBCE (4330±35 BP, PSUAMS-7790)	Novohryhorivka (Odesa Oblast, Mykolaivskyi District, Novohryhorivka village, Kugran Liubasha)	Ukraine	47.11	31.76	bone	Boston		Boston	manual	Dabney 2013, Korlevic 2015	Boston	ds		partial	Rohland 2015; silica coated magnetic beads and 7x volume PB (Qiagen) for cleanups, Bst2.0 in smaller volume, 100ul total PCR volume, higher primer concentration, SPRI cleanup of PCR	Twist1.44Mv1.2(lowMT)	Rohland 2022	Rohland 2022	HiSeq X10	2x101, 2x7	0.000224258	43.8	0.03724	51.4	0.125	[0.031, 0.978]	H2a2a1	0.0255319	46858	49.7	0.118	580	350	M
S12233.E1.L3	New data (listed in Online Table 1)	I12233	Pass		L2.16, Liubasha kurgan 2 burial 16	3074-2888 calBCE (4330±35 BP, PSUAMS-7790)	Novohryhorivka (Odesa Oblast, Mykolaivskyi District, Novohryhorivka village, Kugran Liubasha)	Ukraine	47.11	31.76	bone	Boston		Boston	manual	Dabney 2013, Korlevic 2015	Boston	ds		partial	Rohland 2015; silica coated magnetic beads and 7x volume PB (Qiagen) for cleanups, Bst2.0 in smaller volume, 100ul total PCR volume, higher primer concentration, SPRI cleanup of PCR	Twist1.44Mv1.2(lowMT)	Rohland 2022	Rohland 2022	HiSeq X10	2x101, 2x7	0.000257999	41.8	0.1483	51.2	0.1565	[0.510, 0.996]	H2a	0.0562644	99962	51.9	0.1375	1297	750	M
S12233.E1.L4	New data (listed in Online Table 1)	I12233	Pass		L2.16, Liubasha kurgan 2 burial 16	3074-2888 calBCE (4330±35 BP, PSUAMS-7790)	Novohryhorivka (Odesa Oblast, Mykolaivskyi District, Novohryhorivka village, Kugran Liubasha)	Ukraine	47.11	31.76	bone	Boston		Boston	manual	Dabney 2013, Korlevic 2015	Boston	ds		partial	Rohland 2015; silica coated magnetic beads and 7x volume PB (Qiagen) for cleanups, Bst2.0 in smaller volume, 100ul total PCR volume, higher primer concentration, SPRI cleanup of PCR	Twist1.44Mv1.2(lowMT)	Rohland 2022	Rohland 2022	HiSeq X10	2x101, 2x7	0.000238413	42.6	0.03126	47.1	0.1665	[0.167, 0.989]	H2a5a1b	0.0182299	33848	46.7	0.0945	437	274	M
S12233.E1.L5	New data (listed in Online Table 1)	I12233	Pass		L2.16, Liubasha kurgan 2 burial 16	3074-2888 calBCE (4330±35 BP, PSUAMS-7790)	Novohryhorivka (Odesa Oblast, Mykolaivskyi District, Novohryhorivka village, Kugran Liubasha)	Ukraine	47.11	31.76	bone	Boston		Boston	manual	Dabney 2013, Korlevic 2015	Boston	ds		partial	Rohland 2015; silica coated magnetic beads and 7x volume PB (Qiagen) for cleanups, Bst2.0 in smaller volume, 100ul total PCR volume, higher primer concentration, SPRI cleanup of PCR	Twist1.44Mv1.2(lowMT)	Rohland 2022	Rohland 2022	HiSeq X10	2x101, 2x7	0.000270206	42.8	0.07049	48.7	0.125	[0.213, 0.992]	H2a	0.0356393	64717	51.2	0.1305	834	467	M
S12233.E1.L6	New data (listed in Online Table 1)	I12233	Pass		L2.16, Liubasha kurgan 2 burial 16	3074-2888 calBCE (4330±35 BP, PSUAMS-7790)	Novohryhorivka (Odesa Oblast, Mykolaivskyi District, Novohryhorivka village, Kugran Liubasha)	Ukraine	47.11	31.76	bone	Boston		Boston	manual	Dabney 2013, Korlevic 2015	Boston	ds		partial	Rohland 2015; silica coated magnetic beads and 7x volume PB (Qiagen) for cleanups, Bst2.0 in smaller volume, 100ul total PCR volume, higher primer concentration, SPRI cleanup of PCR	Twist1.44Mv1.2(lowMT)	Rohland 2022	Rohland 2022	HiSeq X10	2x101, 2x7	0.000246411	40.3	0.01129	46.8	0	[0.026, 0.978]	H2a2a1	0.012314	22777	45.3	0.0775	232	161	M
S12233.E1.L7	New data (listed in Online Table 1)	I12233	Pass		L2.16, Liubasha kurgan 2 burial 16	3074-2888 calBCE (4330±35 BP, PSUAMS-7790)	Novohryhorivka (Odesa Oblast, Mykolaivskyi District, Novohryhorivka village, Kugran Liubasha)	Ukraine	47.11	31.76	bone	Boston		Boston	manual	Dabney 2013, Korlevic 2015	Boston	ds		partial	Rohland 2015; silica coated magnetic beads and 7x volume PB (Qiagen) for cleanups, Bst2.0 in smaller volume, 100ul total PCR volume, higher primer concentration, SPRI cleanup of PCR	Twist1.44Mv1.2(lowMT)	Rohland 2022	Rohland 2022	HiSeq X10	2x101, 2x7	0.000286883	43.1	0.01479	49	0	[0.197, 0.990]	U4a1	0.0169471	31416	47.2	0.0915	356	233	M
S12233.E1.L9	New data (listed in Online Table 1)	I12233	Pass		L2.16, Liubasha kurgan 2 burial 16	3074-2888 calBCE (4330±35 BP, PSUAMS-7790)	Novohryhorivka (Odesa Oblast, Mykolaivskyi District, Novohryhorivka village, Kugran Liubasha)	Ukraine	47.11	31.76	bone	Boston		Boston	manual	Dabney 2013, Korlevic 2015	Boston	ds		partial	Rohland 2015; silica coated magnetic beads and 7x volume PB (Qiagen) for cleanups, Bst2.0 in smaller volume, 100ul total PCR volume, higher primer concentration, SPRI cleanup of PCR	Twist1.44Mv1.2(lowMT)	Rohland 2022	Rohland 2022	HiSeq X10	2x101, 2x7	0.000282128	42.9	0.01117	46.2	0	[0.153, 0.988]	U4	0.0139679	26301	45.5	0.08	313	197	M
S12234.E1.L1	New data (listed in Online Table 1)	I12234	Pass		L3 (Liubasha, kurgan 2, burial 3)	1499-1127 calBCE (3080±70 BP, Ki-11176)	Novohryhorivka (Odesa Oblast, Mykolaivskyi District, Novohryhorivka village, Kugran Liubasha)	Ukraine	47.5524	30.3267	bone	Boston		Boston	manual	Dabney 2013, Korlevic 2015	Boston	ds		partial	Rohland 2015; silica coated magnetic beads and 7x volume PB (Qiagen) for cleanups, Bst2.0 in smaller volume, 100ul total PCR volume, higher primer concentration, SPRI cleanup of PCR	1240k+v2	Fu 2013; simultaneous enrichment of ~1.2M SNPs and mtDNA	Fu 2013; simultaneous enrichment of ~1.2M SNPs and mtDNA	NextSeq 500	2x76, 2x7	0.000678524	39	1.213	47.1	0.232	[0.441,0.765]	R1a	0.019	22231	49	0.235	405	275	M
S16674.Y1.E1.L1	New data (listed in Online Table 1)	I16674	Pass		L2.15 (Liubasha, kurgan 2, burial 15)	2434-1943 calBCE (3740±70 BP, Ki-11201)	Novohryhorivka (Odesa Oblast, Mykolaivskyi District, Novohryhorivka village, Kugran Liubasha)	Ukraine	47.5524	30.3267	tooth (molar)	Boston	39	Boston	robotic	Rohland 2018 (Dabney Buffer, silica beads)	Boston	ds	7.8	partial	Rohland 2015; silica coated magnetic beads and 7x volume PB (Qiagen) for cleanups, Bst2.0 in smaller volume, 100ul total PCR volume, higher primer concentration, SPRI cleanup of PCR	1240k+v2	Fu 2013; simultaneous enrichment of ~1.2M SNPs and mtDNA	Fu 2013; simultaneous enrichment of ~1.2M SNPs and mtDNA	HiSeq X10	2x101, 2x7	0.178953	57.3	251.4	62.9	0.085	[0.972, 0.990]	H15a1a1	1.264	770805	68.1	0.069	26309	17460	M
S20076.Y1.E1.L1	New data (listed in Online Table 1)	I20076	Pass		OcK1.3 (Ocnița, kurgan 1, burial 3)	2906-2702 calBCE (4230±25 BP, PSUAMS-11947)	Ocnița (Ocnița District)	Moldova	48.3853	27.4392	tooth	Boston	40	Boston	robotic	Rohland 2018 (Dabney Buffer, silica beads)	Boston	ss	8	USER	Gansauge 2020	1240k+v2	Fu 2013; simultaneous enrichment of ~1.2M SNPs and mtDNA	Fu 2013; simultaneous enrichment of ~1.2M SNPs and mtDNA	HiSeq X10	2x101, 2x8	0.286779	47.9	103.1	57.3	0.277	[0.982, 0.997]	U5a2a1	1.42522	756509	57.6	0.251	59312	668	F
S11850.E1.L1	New data (listed in Online Table 1)	I11850	Questionable	mtcontam=0.938	ODK1 (Odessa kurgan, burial 10 (crouched))	2874-2630 calBCE (4150±25 BP, PSUAMS-11224)	Odesa (North Pontic Coast, Odesa Region)	Ukraine	46.48	30.72	bone (long bone)	Boston		Boston	manual	Dabney 2013, Korlevic 2015	Boston	ds		partial	Rohland 2015; silica coated magnetic beads and 7x volume PB (Qiagen) for cleanups, Bst2.0 in smaller volume, 100ul total PCR volume, higher primer concentration, SPRI cleanup of PCR	1240k+	Fu 2013; simultaneous enrichment of ~1.2M SNPs and mtDNA	Fu 2013; simultaneous enrichment of ~1.2M SNPs and mtDNA	NextSeq 500	2x76, 2x7	0.000118663	43.8	3.697	52.3	0.0805	[0.848,0.979]	H+16311	0.004311	5081	58.9	0.0705	186	2	F
S11850.E1.L2	New data (listed in Online Table 1)	I11850	Critical	<2500.SNPs	ODK1 (Odessa kurgan, burial 10 (crouched))	2874-2630 calBCE (4150±25 BP, PSUAMS-11224)	Odesa (North Pontic Coast, Odesa Region)	Ukraine	46.48	30.72	bone (long bone)	Boston		Boston	manual	Dabney 2013, Korlevic 2015	Boston	ds		partial	Rohland 2015; silica coated magnetic beads and 7x volume PB (Qiagen) for cleanups, Bst2.0 in smaller volume, 100ul total PCR volume, higher primer concentration, SPRI cleanup of PCR	Twist1.44Mv1.2(lowMT)	Rohland 2022	Rohland 2022	HiSeq X10	2x101, 2x7	0.000102914	44.1	0.07013	48.4	0.243	[0.356, 0.994]	H2a1e1	0.00734896		52.7	0.045	315	11	F
S11850.E1.L6	New data (listed in Online Table 1)	I11850	Pass		ODK1 (Odessa kurgan, burial 10 (crouched))	2874-2630 calBCE (4150±25 BP, PSUAMS-11224)	Odesa (North Pontic Coast, Odesa Region)	Ukraine	46.48	30.72	bone (long bone)	Boston		Boston	manual	Dabney 2013, Korlevic 2015	Boston	ds		partial	Rohland 2015; silica coated magnetic beads and 7x volume PB (Qiagen) for cleanups, Bst2.0 in smaller volume, 100ul total PCR volume, higher primer concentration, SPRI cleanup of PCR	Twist1.44Mv1.2(lowMT)	Rohland 2022	Rohland 2022	HiSeq X10	2x101, 2x7	0.000127085	48.8	0.1333	51.3	0	[0.402, 0.966]	H2a2	0.0100709	18105	53.9	0.05	386	8	F
S11850.E1.L7	New data (listed in Online Table 1)	I11850	Pass		ODK1 (Odessa kurgan, burial 10 (crouched))	2874-2630 calBCE (4150±25 BP, PSUAMS-11224)	Odesa (North Pontic Coast, Odesa Region)	Ukraine	46.48	30.72	bone (long bone)	Boston		Boston	manual	Dabney 2013, Korlevic 2015	Boston	ds		partial	Rohland 2015; silica coated magnetic beads and 7x volume PB (Qiagen) for cleanups, Bst2.0 in smaller volume, 100ul total PCR volume, higher primer concentration, SPRI cleanup of PCR	Twist1.44Mv1.2(lowMT)	Rohland 2022	Rohland 2022	HiSeq X10	2x101, 2x7	0.000135396	57.8	0.07043	48.6	0.0555	[0.490, 0.995]	H2a1e1	0.00957294	17109	54.6	0.048	394	7	F
S11850.E1.L8	New data (listed in Online Table 1)	I11850	Pass		ODK1 (Odessa kurgan, burial 10 (crouched))	2874-2630 calBCE (4150±25 BP, PSUAMS-11224)	Odesa (North Pontic Coast, Odesa Region)	Ukraine	46.48	30.72	bone (long bone)	Boston		Boston	manual	Dabney 2013, Korlevic 2015	Boston	ds		partial	Rohland 2015; silica coated magnetic beads and 7x volume PB (Qiagen) for cleanups, Bst2.0 in smaller volume, 100ul total PCR volume, higher primer concentration, SPRI cleanup of PCR	Twist1.44Mv1.2(lowMT)	Rohland 2022	Rohland 2022	HiSeq X10	2x101, 2x7	9.4e-05	47	0.2015	54.7	0.0335	[0.578, 0.996]	H2a1e1	0.0140505	24670	57.9	0.0565	621	6	F
S12000.E1.L2	New data (listed in Online Table 1)	I7929	Pass		R3.19.1 (REV-3.19.1, Revova kurgan 3 burial 19 individual 1) | REV-3.19.1 (REV3.19.1, Revova kurgan 3 burial 19 individual 1) | REV-3.19.2 (REV3.19.1, Revova kurgan 3 burial 19 individual 1)	3711-3639 calBCE (4905±20 BP, PSUAMS-4763)	Revova (Odesa Region, Shyriaivskyi District)	Ukraine	47.27	30.32	bone (phalanx)	Boston		Boston	manual	Dabney 2013, Korlevic 2015	Boston	ds		partial	Rohland 2015; silica coated magnetic beads and 7x volume PB (Qiagen) for cleanups, Bst2.0 in smaller volume, 100ul total PCR volume, higher primer concentration, SPRI cleanup of PCR	Twist1.44Mv1.2(lowMT)	Rohland 2022	Rohland 2022	HiSeq X10	2x101, 2x7			3.35916	66.2	0.023	[0.881, 0.986]	U4d3	0.518754	677532	73.4	0.0345	11285	6677	M
S12000.E1.L3	New data (listed in Online Table 1)	I7929	Pass		R3.19.1 (REV-3.19.1, Revova kurgan 3 burial 19 individual 1) | REV-3.19.1 (REV3.19.1, Revova kurgan 3 burial 19 individual 1) | REV-3.19.2 (REV3.19.1, Revova kurgan 3 burial 19 individual 1)	3711-3639 calBCE (4905±20 BP, PSUAMS-4763)	Revova (Odesa Region, Shyriaivskyi District)	Ukraine	47.27	30.32	bone (phalanx)	Boston		Boston	manual	Dabney 2013, Korlevic 2015	Boston	ds		partial	Rohland 2015; silica coated magnetic beads and 7x volume PB (Qiagen) for cleanups, Bst2.0 in smaller volume, 100ul total PCR volume, higher primer concentration, SPRI cleanup of PCR	Twist1.44Mv1.2(lowMT)	Rohland 2022	Rohland 2022	HiSeq X10	2x101, 2x7			3.10779	64.8	0.022	[0.884, 0.994]	U4d3	0.539398	721256	72.8	0.0305	11515	7076	M
S12000.E1.L4	New data (listed in Online Table 1)	I7929	Pass		R3.19.1 (REV-3.19.1, Revova kurgan 3 burial 19 individual 1) | REV-3.19.1 (REV3.19.1, Revova kurgan 3 burial 19 individual 1) | REV-3.19.2 (REV3.19.1, Revova kurgan 3 burial 19 individual 1)	3711-3639 calBCE (4905±20 BP, PSUAMS-4763)	Revova (Odesa Region, Shyriaivskyi District)	Ukraine	47.27	30.32	bone (phalanx)	Boston		Boston	manual	Dabney 2013, Korlevic 2015	Boston	ds		partial	Rohland 2015; silica coated magnetic beads and 7x volume PB (Qiagen) for cleanups, Bst2.0 in smaller volume, 100ul total PCR volume, higher primer concentration, SPRI cleanup of PCR	Twist1.44Mv1.2	Rohland 2022	Rohland 2022	HiSeq X10	2x101, 2x7	0.00402985	56.8	4.667	64.9	0.065	[0.894, 0.989]	U4d3	0.235535	608395	74	0.0605	7837	4617	M
S12000.E1.L5	New data (listed in Online Table 1)	I7929	Pass		R3.19.1 (REV-3.19.1, Revova kurgan 3 burial 19 individual 1) | REV-3.19.1 (REV3.19.1, Revova kurgan 3 burial 19 individual 1) | REV-3.19.2 (REV3.19.1, Revova kurgan 3 burial 19 individual 1)	3711-3639 calBCE (4905±20 BP, PSUAMS-4763)	Revova (Odesa Region, Shyriaivskyi District)	Ukraine	47.27	30.32	bone (phalanx)	Boston		Boston	manual	Dabney 2013, Korlevic 2015	Boston	ds		partial	Rohland 2015; silica coated magnetic beads and 7x volume PB (Qiagen) for cleanups, Bst2.0 in smaller volume, 100ul total PCR volume, higher primer concentration, SPRI cleanup of PCR	Twist1.44Mv1.2	Rohland 2022	Rohland 2022	HiSeq X10	2x101, 2x7	0.00258621	50	2.114	62.6	0.0355	[0.842, 0.979]	U4d3	0.133774	370148	68.1	0.0565	3618	2348	M
S12000.E1.L6	New data (listed in Online Table 1)	I7929	Pass		R3.19.1 (REV-3.19.1, Revova kurgan 3 burial 19 individual 1) | REV-3.19.1 (REV3.19.1, Revova kurgan 3 burial 19 individual 1) | REV-3.19.2 (REV3.19.1, Revova kurgan 3 burial 19 individual 1)	3711-3639 calBCE (4905±20 BP, PSUAMS-4763)	Revova (Odesa Region, Shyriaivskyi District)	Ukraine	47.27	30.32	bone (phalanx)	Boston		Boston	manual	Dabney 2013, Korlevic 2015	Boston	ds		partial	Rohland 2015; silica coated magnetic beads and 7x volume PB (Qiagen) for cleanups, Bst2.0 in smaller volume, 100ul total PCR volume, higher primer concentration, SPRI cleanup of PCR	Twist1.44Mv1.2	Rohland 2022	Rohland 2022	HiSeq X10	2x101, 2x7	0.00251303	50.3	2.302	62	0.046	[0.914, 0.997]	U4d	0.104965	297009	69.8	0.056	3603	2257	M
S12000.E1.L7	New data (listed in Online Table 1)	I7929	Pass		R3.19.1 (REV-3.19.1, Revova kurgan 3 burial 19 individual 1) | REV-3.19.1 (REV3.19.1, Revova kurgan 3 burial 19 individual 1) | REV-3.19.2 (REV3.19.1, Revova kurgan 3 burial 19 individual 1)	3711-3639 calBCE (4905±20 BP, PSUAMS-4763)	Revova (Odesa Region, Shyriaivskyi District)	Ukraine	47.27	30.32	bone (phalanx)	Boston		Boston	manual	Dabney 2013, Korlevic 2015	Boston	ds		partial	Rohland 2015; silica coated magnetic beads and 7x volume PB (Qiagen) for cleanups, Bst2.0 in smaller volume, 100ul total PCR volume, higher primer concentration, SPRI cleanup of PCR	Twist1.44Mv1.2(lowMT)	Rohland 2022	Rohland 2022	HiSeq X10	2x101, 2x7			2.16139	61.5	0.011	[0.871, 0.994]	U4d3	0.279438	428463	69.6	0.034	5542	3524	M
S12001.E1.L1	New data (listed in Online Table 1)	I7929	Pass	mtcontam=0.964	R3.19.1 (REV-3.19.1, Revova kurgan 3 burial 19 individual 1) | REV-3.19.1 (REV3.19.1, Revova kurgan 3 burial 19 individual 1) | REV-3.19.2 (REV3.19.1, Revova kurgan 3 burial 19 individual 1)	3711-3639 calBCE (4905±20 BP, PSUAMS-4763)	Revova (Odesa Region, Shyriaivskyi District)	Ukraine	47.27	30.32	bone (phalanx)	Boston		Boston	manual	Dabney 2013, Korlevic 2015	Boston	ds		partial	Rohland 2015; silica coated magnetic beads and 7x volume PB (Qiagen) for cleanups, Bst2.0 in smaller volume, 100ul total PCR volume, higher primer concentration, SPRI cleanup of PCR	1240k+	Fu 2013; simultaneous enrichment of ~1.2M SNPs and mtDNA	Fu 2013; simultaneous enrichment of ~1.2M SNPs and mtDNA	NextSeq 500	2x76, 2x7	0.00035635	48.3	11.15	55.3	0.1105	[0.927,0.981]	U4	0.020194	23973	60.3	0.108	411	254	M
S7929.E1.L1	New data (listed in Online Table 1)	I7929	Questionable	mtcontam=0.962, ancestry.surprising.for.Ukraine.Eneolithic	R3.19.1 (REV-3.19.1, Revova kurgan 3 burial 19 individual 1) | REV-3.19.1 (REV3.19.1, Revova kurgan 3 burial 19 individual 1) | REV-3.19.2 (REV3.19.1, Revova kurgan 3 burial 19 individual 1)	3711-3639 calBCE (4905±20 BP, PSUAMS-4763)	Revova (Odesa Region, Shyriaivskyi District)	Ukraine	47.27	30.32	bone (phalanx)	Boston		Boston	manual	Dabney 2013, Korlevic 2015	Boston	ds		partial	Rohland 2015; silica coated magnetic beads and 7x volume PB (Qiagen) for cleanups, Bst2.0 in smaller volume, 100ul total PCR volume, higher primer concentration, SPRI cleanup of PCR	1240k	Maricic 2010; separate enrichment for mtDNA	Fu 2013; 390k and 840k targets combined into a single capture	NextSeq 500	2x76, 2x7	0.0189	21	12	42	0.107	[0.935,0.980]	U4d3	0.020247	24054	39	0.047	479	351	M
S1428.E1.L1	New data (listed in Online Table 1)	I1428	Pass		RIL3 (kurgan 264, grave 5)	3300-2500 BCE	Riltsi (province Dobrich, municipality Dobrich)	Bulgaria	43.5923	27.7786	bone (long bone)	Boston		Boston	manual	Dabney 2013, Korlevic 2015	Boston	ds		partial	Rohland 2015; universal adapters used for ligation, double indices attached at PCR stage	1240k	Maricic 2010; separate enrichment for mtDNA	Fu 2013; 390k and 840k targets combined into a single capture	NextSeq 500	2x76, 2x7	0.0054	41						0.067	75334	49	0.063	3130	30	F
S17744.Y1.E1.L1	New data (listed in Online Table 1)	I17744	Pass		SK1.1 (Sărăteni, Kurgan 1, Burial 1)	2860-2578 calBCE (4115±20 BP, PSUAMS-8442)	Sărăteni (Leova District)	Moldova	46.613	28.4655	tooth	Boston	35	Boston	robotic	Rohland 2018 (Dabney Buffer, silica beads)	Boston	ds	7	partial	Rohland 2015; silica coated magnetic beads and 7x volume PB (Qiagen) for cleanups, Bst2.0 in smaller volume, 100ul total PCR volume, higher primer concentration, SPRI cleanup of PCR	1240k+v2	Fu 2013; simultaneous enrichment of ~1.2M SNPs and mtDNA	Fu 2013; simultaneous enrichment of ~1.2M SNPs and mtDNA	HiSeq X10	2x101, 2x7	0.0101929	45.7	20.48	47.7	0.27	[0.949, 0.989]	H6a1a	0.138	148612	52.3	0.253	2678	1869	M
S17744.Y1.E2.L1	New data (listed in Online Table 1)	I17744	Pass		SK1.1 (Sărăteni, Kurgan 1, Burial 1)	2860-2578 calBCE (4115±20 BP, PSUAMS-8442)	Sărăteni (Leova District)	Moldova	46.613	28.4655	tooth	Boston	35	Boston	robotic	Rohland 2018 (Dabney Buffer, silica beads)	Boston	ds	3.5	partial	Rohland 2015; silica coated magnetic beads and 7x volume PB (Qiagen) for cleanups, Bst2.0 in smaller volume, 100ul total PCR volume, higher primer concentration, SPRI cleanup of PCR	Twist1.44Mv1.2	Rohland 2022	Rohland 2022	HiSeq X10	2x101, 2x7	0.0108953	44.5	26.35	45.3	0.226	[0.977, 0.998]	H6a1a	0.168502	440847	48.9	0.216	5441	3014	M
S17744.Y1.E3.L1	New data (listed in Online Table 1)	I17744	Pass		SK1.1 (Sărăteni, Kurgan 1, Burial 1)	2860-2578 calBCE (4115±20 BP, PSUAMS-8442)	Sărăteni (Leova District)	Moldova	46.613	28.4655	tooth	Boston	35	Boston	robotic	Rohland 2018 (Dabney Buffer, silica beads)	Boston	ds	3.5	partial	Rohland 2015; silica coated magnetic beads and 7x volume PB (Qiagen) for cleanups, Bst2.0 in smaller volume, 100ul total PCR volume, higher primer concentration, SPRI cleanup of PCR	Twist1.44Mv1.2	Rohland 2022	Rohland 2022	HiSeq X10	2x101, 2x7	0.0133892	43.6	8.13	43.9	0.2425	[0.927, 0.990]	H6a1a	0.041189	122438	48.1	0.216	1410	761	M
S17745.Y1.E1.L1	New data (listed in Online Table 1)	I17745	Pass		Sărăteni Kurgan 1 Burial 9 (SK1.9)	2862-2573 calBCE (4105±25 BP, PSUAMS-8309)	Sărăteni (Leova District)	Moldova	46.613	28.4655	tooth	Boston	39	Boston	robotic	Rohland 2018 (Dabney Buffer, silica beads)	Boston	ds	7.8	partial	Rohland 2015; silica coated magnetic beads and 7x volume PB (Qiagen) for cleanups, Bst2.0 in smaller volume, 100ul total PCR volume, higher primer concentration, SPRI cleanup of PCR	1240k+v2	Fu 2013; simultaneous enrichment of ~1.2M SNPs and mtDNA	Fu 2013; simultaneous enrichment of ~1.2M SNPs and mtDNA	HiSeq X10	2x101, 2x7	0.0318651	54.9	274.1	60.9	0.136	[0.993, 1.000]	H13a2b2a	0.652	504505	69.7	0.122	12471	8723	M
S3195.E1.L4	New data (listed in Online Table 1)	I3141	Critical	<2500.SNPs	Yamna5 (Shevchenko, 2003, kurgan 28, burial 12, pregnant female with infant)	3300-2500 BCE	Shevchenko (Dnipropetrovsk Oblast, Nikopol District, Pokrov municipality)	Ukraine	48.2204	37.1461	tooth (molar)	Boston		Boston	manual	Dabney 2013, Korlevic 2015	Boston	ds		partial	Rohland 2015; silica coated magnetic beads and 7x volume PB (Qiagen) for cleanups, Bst2.0 in smaller volume, 100ul total PCR volume, higher primer concentration, SPRI cleanup of PCR	Twist1.44Mv1.2(lowMT)	Rohland 2022	Rohland 2022	HiSeq X10	2x101, 2x7	0.000781567	46.1	0.1514	43.2	0.3175	[0.259, 0.902]	H15b	0.0285928		50.4	0.157	1358	8	F
S3195.E1.L5	New data (listed in Online Table 1)	I3141	Critical	<2500.SNPs	Yamna5 (Shevchenko, 2003, kurgan 28, burial 12, pregnant female with infant)	3300-2500 BCE	Shevchenko (Dnipropetrovsk Oblast, Nikopol District, Pokrov municipality)	Ukraine	48.2204	37.1461	tooth (molar)	Boston		Boston	manual	Dabney 2013, Korlevic 2015	Boston	ds		partial	Rohland 2015; silica coated magnetic beads and 7x volume PB (Qiagen) for cleanups, Bst2.0 in smaller volume, 100ul total PCR volume, higher primer concentration, SPRI cleanup of PCR	Twist1.44Mv1.2(lowMT)	Rohland 2022	Rohland 2022	HiSeq X10	2x101, 2x7	0.000723654	45.1	0.1547	46.6	0.1485	[0.514, 0.974]	H15b	0.0292081		50.3	0.152	1343	17	F
S3195.E1.L6	New data (listed in Online Table 1)	I3141	Critical	<2500.SNPs	Yamna5 (Shevchenko, 2003, kurgan 28, burial 12, pregnant female with infant)	3300-2500 BCE	Shevchenko (Dnipropetrovsk Oblast, Nikopol District, Pokrov municipality)	Ukraine	48.2204	37.1461	tooth (molar)	Boston		Boston	manual	Dabney 2013, Korlevic 2015	Boston	ds		partial	Rohland 2015; silica coated magnetic beads and 7x volume PB (Qiagen) for cleanups, Bst2.0 in smaller volume, 100ul total PCR volume, higher primer concentration, SPRI cleanup of PCR	Twist1.44Mv1.2(lowMT)	Rohland 2022	Rohland 2022	HiSeq X10	2x101, 2x7	0.00145974	50.9	1.805	46.2	0.1555	[0.690, 0.926]	H15b1	0.178244		54	0.1895	8375	51	F
S3195.E1.L7	New data (listed in Online Table 1)	I3141	Critical	<2500.SNPs	Yamna5 (Shevchenko, 2003, kurgan 28, burial 12, pregnant female with infant)	3300-2500 BCE	Shevchenko (Dnipropetrovsk Oblast, Nikopol District, Pokrov municipality)	Ukraine	48.2204	37.1461	tooth (molar)	Boston		Boston	manual	Dabney 2013, Korlevic 2015	Boston	ds		partial	Rohland 2015; silica coated magnetic beads and 7x volume PB (Qiagen) for cleanups, Bst2.0 in smaller volume, 100ul total PCR volume, higher primer concentration, SPRI cleanup of PCR	Twist1.44Mv1.2(lowMT)	Rohland 2022	Rohland 2022	HiSeq X10	2x101, 2x7	0.000837249	47.9	0.1731	43.5	0.1095	[0.150, 0.937]	H2a2a1	0.0429387		51.1	0.1525	2001	12	F
S7920.E1.L1	New data (listed in Online Table 1)	I7920	Pass	Xcontam=0.003	Soldaneshti 12M1 (Cunicea-Prişanscaia Gora (Soldanești), Section 4, Layer 3, Burial 4)	3350-3099 calBCE (4505±25 BP, PSUAMS-4872)	Șoldănești (Șoldănești District)	Moldova	47.84	28.74	tooth (molar)	Boston		Boston	manual	Dabney 2013, Korlevic 2015	Boston	ds		partial	Rohland 2015; silica coated magnetic beads and 7x volume PB (Qiagen) for cleanups, Bst2.0 in smaller volume, 100ul total PCR volume, higher primer concentration, SPRI cleanup of PCR	1240k	Maricic 2010; separate enrichment for mtDNA	Fu 2013; 390k and 840k targets combined into a single capture	NextSeq 500	2x76, 2x7	0.0894	45	118	45	0.066	[0.992,0.998]	K1b2	1.67589	808344	58	0.041	22293	15883	M
S12005.E1.L1	New data (listed in Online Table 1)	I12005	Questionable	2500.to.5000.SNPs	SL-10 (SL10, Soldatska Slava kurgan burial 10)	3300-2500 BCE	Soldats’ka-Slava-kurgan (Odesa Oblast, Berezivka District, Ivanivka municipality)	Ukraine	46.94	30.41	tooth	Boston		Boston	manual	Dabney 2013, Korlevic 2015	Boston	ds		partial	Rohland 2015; silica coated magnetic beads and 7x volume PB (Qiagen) for cleanups, Bst2.0 in smaller volume, 100ul total PCR volume, higher primer concentration, SPRI cleanup of PCR	1240k+	Fu 2013; simultaneous enrichment of ~1.2M SNPs and mtDNA	Fu 2013; simultaneous enrichment of ~1.2M SNPs and mtDNA	NextSeq 500	2x76, 2x7	0.000138929	45.4	94.66	44.7	0.197	[0.993,1.000]	T2c1a2	0.003023	3622	49.5	0.1655	71	46	M
S13072.E1.L1	New data (listed in Online Table 1)	I13072	Questionable	2500.to.5000.SNPs	SL-1 (Soldats’ka Slava kurgan, burial 1)	2700-2000 BCE	Soldats’ka-Slava-kurgan (Odesa Oblast, Berezivka District, Ivanivka municipality)	Ukraine	46.94	30.41	bone (cranial)	Boston		Boston	manual	Dabney 2013, Korlevic 2015	Boston	ds		partial	Rohland 2015; silica coated magnetic beads and 7x volume PB (Qiagen) for cleanups, Bst2.0 in smaller volume, 100ul total PCR volume, higher primer concentration, SPRI cleanup of PCR	1240k+v2	Fu 2013; simultaneous enrichment of ~1.2M SNPs and mtDNA	Fu 2013; simultaneous enrichment of ~1.2M SNPs and mtDNA	NextSeq 500	2x76, 2x7	7.70446e-05	36.8	1.043	53.8	0.106	[0.777,0.971]	T1a1	0.003	4133	54.3	0.112	63	55	M
S12231.E1.L1	New data (listed in Online Table 1)	I12231	Pass		S18	2111-1543 calBCE (3490±90 BP, Ki-16611)	Sychavka	Ukraine	46.64	31.11	tarsal	Boston	62	Boston	manual	Dabney 2013, Korlevic 2015	Boston	ds	6.2	partial	Rohland 2015; silica coated magnetic beads and 7x volume PB (Qiagen) for cleanups, Bst2.0 in smaller volume, 100ul total PCR volume, higher primer concentration, SPRI cleanup of PCR	1240k+v2	Fu 2013; simultaneous enrichment of ~1.2M SNPs and mtDNA	Fu 2013; simultaneous enrichment of ~1.2M SNPs and mtDNA	NextSeq 500	2x76, 2x7	0.00161887	53.8	35.12	61.3	0.087	[0.968,0.989]	U4a1b	0.131	144512	68.4	0.077	2859	1708	M
S12843.Y1.E1.L1	New data (listed in Online Table 1)	I12843	Pass	mtcontam=0.965, Xcontam=0.006	S15 (Sychavka kurgan, burial 15)	2857-2502 calBCE (4097±24 BP) [R_combine: (4110±25 BP, PSUAMS-9556), (3960±80 BP, Ki-16610)]	Sychavka kurgan (Odesa Oblast, Odesa District, Yuzhne municipality)	Ukraine	46.64	31.11	tooth (molar)	Boston	76	Boston	robotic	Rohland 2018 (Dabney Buffer, silica beads)	Boston	ds	7.6	partial	Rohland 2015; silica coated magnetic beads and 7x volume PB (Qiagen) for cleanups, Bst2.0 in smaller volume, 100ul total PCR volume, higher primer concentration, SPRI cleanup of PCR	1240k+v2	Fu 2013; simultaneous enrichment of ~1.2M SNPs and mtDNA	Fu 2013; simultaneous enrichment of ~1.2M SNPs and mtDNA	NextSeq 500	2x76, 2x7	0.415813	46.3	172.4	51.3	0.128	[0.946,0.978]	U5a1a1	3.181	796512	51.4	0.137	55618	38898	M
S20078.Y1.E1.L1	New data (listed in Online Table 1)	I20078	Pass		Taraclia II Kurgan 2 Burial 14 (TIIK2.14)	3340-3034 calBCE (4480±25 BP, PSUAMS-8833)	Taraclia (Căușeni District)	Moldova	46.5688	29.1165	tooth	Boston	39	Boston	robotic	Rohland 2018 (Dabney Buffer, silica beads)	Boston	ss	7.8	USER	Gansauge 2020	1240k+v2	Fu 2013; simultaneous enrichment of ~1.2M SNPs and mtDNA	Fu 2013; simultaneous enrichment of ~1.2M SNPs and mtDNA	HiSeq X10	2x101, 2x8	0.236653	55.8	129.2	67.6	0.188	[0.980, 0.998]	H2a1	2.07457	847354	68.9	0.149	42326	30482	M
S20079.Y1.E1.L1	New data (listed in Online Table 1)	I20079	Pass	mtcontam=[0.866,0.954]	TIIK10.2 (Taraclia II Kurgan 10 Burial 2)	2571-2355 calBCE (3965±20 BP, PSUAMS-8834)	Taraclia (Căușeni District)	Moldova	46.5688	29.1165	tooth	Boston	40	Boston	robotic	Rohland 2018 (Dabney Buffer, silica beads)	Boston	ss	8	USER	Gansauge 2020	1240k+v2	Fu 2013; simultaneous enrichment of ~1.2M SNPs and mtDNA	Fu 2013; simultaneous enrichment of ~1.2M SNPs and mtDNA	HiSeq X10	2x101, 2x8	0.00901058	41.4	7.686	45.1	0.389	[0.866, 0.954]	K1b2b	0.038873	45793	45.4	0.386	908	657	M
S17747.Y1.E1.L1	New data (listed in Online Table 1)	I17747	Pass	Xcontam=0.006	TiK3.15 (Tiraspol Kuran 3 Burial 15)	2865-2576 calBCE (4115±25 BP, PSUAMS-7864)	Tiraspol Kuran-3 (Transnistria, Tiraspol)	Moldova	46.8482	29.5968	tooth	Boston	36	Boston	robotic	Rohland 2018 (Dabney Buffer, silica beads)	Boston	ds	7.2	partial	Rohland 2015; silica coated magnetic beads and 7x volume PB (Qiagen) for cleanups, Bst2.0 in smaller volume, 100ul total PCR volume, higher primer concentration, SPRI cleanup of PCR	1240k+v2	Fu 2013; simultaneous enrichment of ~1.2M SNPs and mtDNA	Fu 2013; simultaneous enrichment of ~1.2M SNPs and mtDNA	HiSeq X10	2x101, 2x7	0.0950844	51.5	128.5	56.6	0.176	[0.981, 0.996]	U4d3	0.809	563153	61.4	0.151	15357	10981	M
S12617.Y1.E1.L1	New data (listed in Online Table 1)	I12617	Pass		V4.3 (Vapnyarka, Kurgan 4 Burial 3)	2862-2573 calBCE (4105±25 BP, PSUAMS-10808)	Vapnyarka (Northwest Pontic Coast, Odesa Region, Lymanskyi District)	Ukraine	46.5862	30.8787	tooth	Boston	71	Boston	robotic	Rohland 2018 (Dabney Buffer, silica beads)	Boston	ds	7.1	partial	Rohland 2015; silica coated magnetic beads and 7x volume PB (Qiagen) for cleanups, Bst2.0 in smaller volume, 100ul total PCR volume, higher primer concentration, SPRI cleanup of PCR	1240k+v2	Fu 2013; simultaneous enrichment of ~1.2M SNPs and mtDNA	Fu 2013; simultaneous enrichment of ~1.2M SNPs and mtDNA	NextSeq 500	2x76, 2x7	0.000874616	46	13.25	45.9	0.263	[0.976,0.998]	R1a1a1	0.019	23093	53.2	0.233	798	6	F
S12617.Y1.E2.L1	New data (listed in Online Table 1)	I12617	Pass		V4.3 (Vapnyarka, Kurgan 4 Burial 3)	2862-2573 calBCE (4105±25 BP, PSUAMS-10808)	Vapnyarka (Northwest Pontic Coast, Odesa Region, Lymanskyi District)	Ukraine	46.5862	30.8787	tooth	Boston	71	Boston	robotic	Rohland 2018 (Dabney Buffer, silica beads)	Boston	ds	7.1	partial	Rohland 2015; silica coated magnetic beads and 7x volume PB (Qiagen) for cleanups, Bst2.0 in smaller volume, 100ul total PCR volume, higher primer concentration, SPRI cleanup of PCR	Twist1.44Mv1.2	Rohland 2022	Rohland 2022	HiSeq X10	2x101, 2x7	0.00152407	45.5	23.66	44.5	0.2205	[0.974, 0.994]	R1a1a	0.028925	87070	50.1	0.1915	2065	19	F
S12619.Y1.E1.L1	New data (listed in Online Table 1)	I12619	Pass	mtcontam=0.975	V4.16 (Vapnyarka, kurgan 4, burial 16)	2868-2462 calBCE (4050±60 BP, Ki-15014)	Vapnyarka (Odesa Oblast, Odesa District, Fontanka municipality)	Ukraine	46.5862	30.8787	tooth	Boston	67	Boston	robotic	Rohland 2018 (Dabney Buffer, silica beads)	Boston	ds	6.7	partial	Rohland 2015; silica coated magnetic beads and 7x volume PB (Qiagen) for cleanups, Bst2.0 in smaller volume, 100ul total PCR volume, higher primer concentration, SPRI cleanup of PCR	1240k+v2	Fu 2013; simultaneous enrichment of ~1.2M SNPs and mtDNA	Fu 2013; simultaneous enrichment of ~1.2M SNPs and mtDNA	NextSeq 500	2x76, 2x7	0.458721	53	201.1	54.7	0.137	[0.964,0.982]	W3a1a	1.217	737808	58.8	0.115	24682	15583	M
S13064.E1.L1	New data (listed in Online Table 1)	I13064	MergePass		VRT-VSE.22N (VRTVSE.22N, Verteba Cave Site 7 4x4(1)SE) | VRT-VNWL3 (VRTVNWL3, Verteba Cave Site 7 NW)	3648-3528 calBCE (4820±30 BP, PSUAMS-7807)	Verteba-Cave (Ternopil Oblast, Chortkiv District, Bilche-Zolote municipality)	Ukraine	48.7889	25.8715	bone (phalanx)	Boston		Boston	manual	Dabney 2013, Korlevic 2015	Boston	ds		partial	Rohland 2015; silica coated magnetic beads and 7x volume PB (Qiagen) for cleanups, Bst2.0 in smaller volume, 100ul total PCR volume, higher primer concentration, SPRI cleanup of PCR	1240k+v2	Fu 2013; simultaneous enrichment of ~1.2M SNPs and mtDNA	Fu 2013; simultaneous enrichment of ~1.2M SNPs and mtDNA	NextSeq 500	2x76, 2x7	0.038012	51.8	63.14	56.3	0.065	[0.988,0.998]	T2	0.148	161807	61.8	0.075	3082	1818	M
S13064.E1.L2	New data (listed in Online Table 1)	I13064	Pass		VRT-VSE.22N (VRTVSE.22N, Verteba Cave Site 7 4x4(1)SE) | VRT-VNWL3 (VRTVNWL3, Verteba Cave Site 7 NW)	3648-3528 calBCE (4820±30 BP, PSUAMS-7807)	Verteba-Cave (Ternopil Oblast, Chortkiv District, Bilche-Zolote municipality)	Ukraine	48.7889	25.8715	bone (phalanx)	Boston		Boston	manual	Dabney 2013, Korlevic 2015	Boston	ds		partial	Rohland 2015; silica coated magnetic beads and 7x volume PB (Qiagen) for cleanups, Bst2.0 in smaller volume, 100ul total PCR volume, higher primer concentration, SPRI cleanup of PCR	Twist1.44Mv1.2(lowMT)	Rohland 2022	Rohland 2022	HiSeq X10	2x101, 2x7	0.0339691	51.8	9.543	56.4	0.0435	[0.961, 0.997]	T2	1.33502	1352033	65	0.07	28021	16547	M
S13064.E1.L3	New data (listed in Online Table 1)	I13064	Critical	<2500.SNPs	VRT-VSE.22N (VRTVSE.22N, Verteba Cave Site 7 4x4(1)SE) | VRT-VNWL3 (VRTVNWL3, Verteba Cave Site 7 NW)	3648-3528 calBCE (4820±30 BP, PSUAMS-7807)	Verteba-Cave (Ternopil Oblast, Chortkiv District, Bilche-Zolote municipality)	Ukraine	48.7889	25.8715	bone (phalanx)	Boston		Boston	manual	Dabney 2013, Korlevic 2015	Boston	ds		partial	Rohland 2015; silica coated magnetic beads and 7x volume PB (Qiagen) for cleanups, Bst2.0 in smaller volume, 100ul total PCR volume, higher primer concentration, SPRI cleanup of PCR	Twist1.44Mv1.2(lowMT)	Rohland 2022	Rohland 2022	HiSeq X10	2x101, 2x7	0.0358705	51.8	11.95	57.5	0.0505	[0.987, 1.000]	T2	1.44322		65.4	0.0715	30509	17825	M
S13064.E1.L4	New data (listed in Online Table 1)	I13064	Critical	<2500.SNPs	VRT-VSE.22N (VRTVSE.22N, Verteba Cave Site 7 4x4(1)SE) | VRT-VNWL3 (VRTVNWL3, Verteba Cave Site 7 NW)	3648-3528 calBCE (4820±30 BP, PSUAMS-7807)	Verteba-Cave (Ternopil Oblast, Chortkiv District, Bilche-Zolote municipality)	Ukraine	48.7889	25.8715	bone (phalanx)	Boston		Boston	manual	Dabney 2013, Korlevic 2015	Boston	ds		partial	Rohland 2015; silica coated magnetic beads and 7x volume PB (Qiagen) for cleanups, Bst2.0 in smaller volume, 100ul total PCR volume, higher primer concentration, SPRI cleanup of PCR	Twist1.44Mv1.2(lowMT)	Rohland 2022	Rohland 2022	HiSeq X10	2x101, 2x7	0.0379329	51.6	11.59	57.3	0.058	[0.971, 0.998]	T2	1.38846		65.4	0.0715	29534	16812	M
S13064.E1.L5	New data (listed in Online Table 1)	I13064	Critical	<2500.SNPs	VRT-VSE.22N (VRTVSE.22N, Verteba Cave Site 7 4x4(1)SE) | VRT-VNWL3 (VRTVNWL3, Verteba Cave Site 7 NW)	3648-3528 calBCE (4820±30 BP, PSUAMS-7807)	Verteba-Cave (Ternopil Oblast, Chortkiv District, Bilche-Zolote municipality)	Ukraine	48.7889	25.8715	bone (phalanx)	Boston		Boston	manual	Dabney 2013, Korlevic 2015	Boston	ds		partial	Rohland 2015; silica coated magnetic beads and 7x volume PB (Qiagen) for cleanups, Bst2.0 in smaller volume, 100ul total PCR volume, higher primer concentration, SPRI cleanup of PCR	Twist1.44Mv1.2(lowMT)	Rohland 2022	Rohland 2022	HiSeq X10	2x101, 2x7	0.0347312	51.1	10.4	57.6	0.0515	[0.954, 0.993]	T2	1.22165		65	0.074	25660	14860	M
S13064.E1.L6	New data (listed in Online Table 1)	I13064	Critical	<2500.SNPs	VRT-VSE.22N (VRTVSE.22N, Verteba Cave Site 7 4x4(1)SE) | VRT-VNWL3 (VRTVNWL3, Verteba Cave Site 7 NW)	3648-3528 calBCE (4820±30 BP, PSUAMS-7807)	Verteba-Cave (Ternopil Oblast, Chortkiv District, Bilche-Zolote municipality)	Ukraine	48.7889	25.8715	bone (phalanx)	Boston		Boston	manual	Dabney 2013, Korlevic 2015	Boston	ds		partial	Rohland 2015; silica coated magnetic beads and 7x volume PB (Qiagen) for cleanups, Bst2.0 in smaller volume, 100ul total PCR volume, higher primer concentration, SPRI cleanup of PCR	Twist1.44Mv1.2(lowMT)	Rohland 2022	Rohland 2022	HiSeq X10	2x101, 2x7	0.0292864	51.6	19.69	55.7	0.046	[0.986, 1.000]	T2	1.60753		62.9	0.0675	32801	19347	M
S13064.E1.L7	New data (listed in Online Table 1)	I13064	Critical	<2500.SNPs	VRT-VSE.22N (VRTVSE.22N, Verteba Cave Site 7 4x4(1)SE) | VRT-VNWL3 (VRTVNWL3, Verteba Cave Site 7 NW)	3648-3528 calBCE (4820±30 BP, PSUAMS-7807)	Verteba-Cave (Ternopil Oblast, Chortkiv District, Bilche-Zolote municipality)	Ukraine	48.7889	25.8715	bone (phalanx)	Boston		Boston	manual	Dabney 2013, Korlevic 2015	Boston	ds		partial	Rohland 2015; silica coated magnetic beads and 7x volume PB (Qiagen) for cleanups, Bst2.0 in smaller volume, 100ul total PCR volume, higher primer concentration, SPRI cleanup of PCR	Twist1.44Mv1.2(lowMT)	Rohland 2022	Rohland 2022	HiSeq X10	2x101, 2x7	0.024217	50.1	5.627	55.4	0.047	[0.941, 0.994]	T2	0.762071		62.2	0.0645	14951	9648	M
S13064.E1.L8	New data (listed in Online Table 1)	I13064	Pass		VRT-VSE.22N (VRTVSE.22N, Verteba Cave Site 7 4x4(1)SE) | VRT-VNWL3 (VRTVNWL3, Verteba Cave Site 7 NW)	3648-3528 calBCE (4820±30 BP, PSUAMS-7807)	Verteba-Cave (Ternopil Oblast, Chortkiv District, Bilche-Zolote municipality)	Ukraine	48.7889	25.8715	bone (phalanx)	Boston		Boston	manual	Dabney 2013, Korlevic 2015	Boston	ds		partial	Rohland 2015; silica coated magnetic beads and 7x volume PB (Qiagen) for cleanups, Bst2.0 in smaller volume, 100ul total PCR volume, higher primer concentration, SPRI cleanup of PCR	Twist1.44Mv1.2(lowMT)	Rohland 2022	Rohland 2022	HiSeq X10	2x101, 2x7	0.0257109	50.8	19.33	55.8	0.048	[0.989, 1.000]	T2	1.68479	1506148	63	0.068	34586	19841	M
S13064.E1.L9	New data (listed in Online Table 1)	I13064	Critical	<2500.SNPs	VRT-VSE.22N (VRTVSE.22N, Verteba Cave Site 7 4x4(1)SE) | VRT-VNWL3 (VRTVNWL3, Verteba Cave Site 7 NW)	3648-3528 calBCE (4820±30 BP, PSUAMS-7807)	Verteba-Cave (Ternopil Oblast, Chortkiv District, Bilche-Zolote municipality)	Ukraine	48.7889	25.8715	bone (phalanx)	Boston		Boston	manual	Dabney 2013, Korlevic 2015	Boston	ds		partial	Rohland 2015; silica coated magnetic beads and 7x volume PB (Qiagen) for cleanups, Bst2.0 in smaller volume, 100ul total PCR volume, higher primer concentration, SPRI cleanup of PCR	Twist1.44Mv1.2(lowMT)	Rohland 2022	Rohland 2022	HiSeq X10	2x101, 2x7	0.0239304	49.9	10.64	55.9	0.0345	[0.969, 0.998]	T2	1.20964		62.6	0.065	24063	14766	M
S13065.E1.L1	New data (listed in Online Table 1)	I13064	MergePass		VRT-VSE.22N (VRTVSE.22N, Verteba Cave Site 7 4x4(1)SE) | VRT-VNWL3 (VRTVNWL3, Verteba Cave Site 7 NW)	3648-3528 calBCE (4820±30 BP, PSUAMS-7807)	Verteba-Cave (Ternopil Oblast, Chortkiv District, Bilche-Zolote municipality)	Ukraine	48.7889	25.8715	bone (phalanx)	Boston		Boston	manual	Dabney 2013, Korlevic 2015	Boston	ds		partial	Rohland 2015; silica coated magnetic beads and 7x volume PB (Qiagen) for cleanups, Bst2.0 in smaller volume, 100ul total PCR volume, higher primer concentration, SPRI cleanup of PCR	1240k+v2	Fu 2013; simultaneous enrichment of ~1.2M SNPs and mtDNA	Fu 2013; simultaneous enrichment of ~1.2M SNPs and mtDNA	NextSeq 500	2x76, 2x7	0.00818312	49.7	86.37	55.2	0.061	[0.992,1.000]	T2	0.114	126506	59.5	0.084	2167	1335	M
S13068.E1.L1	New data (listed in Online Table 1)	I13068	Pass		VRT-1.1.1 (Verteba-Cave, site 7, cranium 1)	3950-3500 BCE	Verteba-Cave (Ternopil Oblast, Chortkiv District, Bilche-Zolote municipality)	Ukraine	48.7889	25.8715	bone (cranial)	Boston		Boston	manual	Dabney 2013, Korlevic 2015	Boston	ds		partial	Rohland 2015; silica coated magnetic beads and 7x volume PB (Qiagen) for cleanups, Bst2.0 in smaller volume, 100ul total PCR volume, higher primer concentration, SPRI cleanup of PCR	1240k+v2	Fu 2013; simultaneous enrichment of ~1.2M SNPs and mtDNA	Fu 2013; simultaneous enrichment of ~1.2M SNPs and mtDNA	NextSeq 500	2x76, 2x7	0.000226075	39.8	3.557	52.9	0.08	[0.945,0.998]	T2	0.006	7314	51.8	0.129	137	86	M
S1926.E1.L3	New data (listed in Online Table 1)	I1926	Questionable	sexratio=0.345	1V1a-H1 (Sample 1 3.17.1)	3769-3648 calBCE (4938±22 BP) [R_combine: (4890±30 BP, Beta-432808); (4985±30 BP, OxA-25991)]	Verteba-Cave (Ternopil Oblast, Chortkiv District, Bilche-Zolote municipality)	Ukraine	48.7889	25.8715	tooth	Boston		Boston	manual	Dabney 2013, Korlevic 2015	Boston	ds		partial	Rohland 2015; silica coated magnetic beads and 7x volume PB (Qiagen) for cleanups, Bst2.0 in smaller volume, 100ul total PCR volume, higher primer concentration, SPRI cleanup of PCR	Twist1.44Mv1.2(lowMT)	Rohland 2022	Rohland 2022	HiSeq X10	2x101, 2x7	0.00704648	47.4	12.39	52.7	0.075	[0.982, 1.000]	H5a	0.204833	337383	59.5	0.099	4455	2343	M
S1926.E1.L4	New data (listed in Online Table 1)	I1926	Questionable	sexratio=0.345	1V1a-H1 (Sample 1 3.17.1)	3769-3648 calBCE (4938±22 BP) [R_combine: (4890±30 BP, Beta-432808); (4985±30 BP, OxA-25991)]	Verteba-Cave (Ternopil Oblast, Chortkiv District, Bilche-Zolote municipality)	Ukraine	48.7889	25.8715	tooth	Boston		Boston	manual	Dabney 2013, Korlevic 2015	Boston	ds		partial	Rohland 2015; silica coated magnetic beads and 7x volume PB (Qiagen) for cleanups, Bst2.0 in smaller volume, 100ul total PCR volume, higher primer concentration, SPRI cleanup of PCR	Twist1.44Mv1.2(lowMT)	Rohland 2022	Rohland 2022	HiSeq X10	2x101, 2x7	0.0070924	47.2	9.59	52.6	0.0735	[0.934, 0.990]	H5a	0.196464	326520	58.9	0.0985	4289	2264	M
S1926.E1.L5	New data (listed in Online Table 1)	I1926	Questionable	sexratio=0.349	1V1a-H1 (Sample 1 3.17.1)	3769-3648 calBCE (4938±22 BP) [R_combine: (4890±30 BP, Beta-432808); (4985±30 BP, OxA-25991)]	Verteba-Cave (Ternopil Oblast, Chortkiv District, Bilche-Zolote municipality)	Ukraine	48.7889	25.8715	tooth	Boston		Boston	manual	Dabney 2013, Korlevic 2015	Boston	ds		partial	Rohland 2015; silica coated magnetic beads and 7x volume PB (Qiagen) for cleanups, Bst2.0 in smaller volume, 100ul total PCR volume, higher primer concentration, SPRI cleanup of PCR	Twist1.44Mv1.2(lowMT)	Rohland 2022	Rohland 2022	HiSeq X10	2x101, 2x7	0.00640118	48.3	8.624	53.2	0.088	[0.971, 1.000]	H5a	0.177328	297600	59.4	0.0935	3870	2079	M
S1926.E1.L6	New data (listed in Online Table 1)	I1926	Questionable	sexratio=0.347	1V1a-H1 (Sample 1 3.17.1)	3769-3648 calBCE (4938±22 BP) [R_combine: (4890±30 BP, Beta-432808); (4985±30 BP, OxA-25991)]	Verteba-Cave (Ternopil Oblast, Chortkiv District, Bilche-Zolote municipality)	Ukraine	48.7889	25.8715	tooth	Boston		Boston	manual	Dabney 2013, Korlevic 2015	Boston	ds		partial	Rohland 2015; silica coated magnetic beads and 7x volume PB (Qiagen) for cleanups, Bst2.0 in smaller volume, 100ul total PCR volume, higher primer concentration, SPRI cleanup of PCR	Twist1.44Mv1.2(lowMT)	Rohland 2022	Rohland 2022	HiSeq X10	2x101, 2x7	0.00483515	48.4	18.69	51.8	0.072	[0.965, 0.995]	H5a	0.204233	339876	58.1	0.0935	4353	2309	M
S1926.E1.L8	New data (listed in Online Table 1)	I1926	Pass		1V1a-H1 (Sample 1 3.17.1)	3769-3648 calBCE (4938±22 BP) [R_combine: (4890±30 BP, Beta-432808); (4985±30 BP, OxA-25991)]	Verteba-Cave (Ternopil Oblast, Chortkiv District, Bilche-Zolote municipality)	Ukraine	48.7889	25.8715	tooth	Boston		Boston	manual	Dabney 2013, Korlevic 2015	Boston	ds		partial	Rohland 2015; silica coated magnetic beads and 7x volume PB (Qiagen) for cleanups, Bst2.0 in smaller volume, 100ul total PCR volume, higher primer concentration, SPRI cleanup of PCR	Twist1.44Mv1.2(lowMT)	Rohland 2022	Rohland 2022	HiSeq X10	2x101, 2x7	0.00448226	45.1	4.802	51.6	0.075	[0.918, 0.993]	H5a	0.117089	205759	56.6	0.087	2302	1408	M
S1929.E1.L2	New data (listed in Online Table 1)	I1929	Pass		9 V9a-A22.2 (Verteba-Cave, Site 6, Individual 2)	3900-3500 BCE	Verteba-Cave (Ternopil Oblast, Chortkiv District, Bilche-Zolote municipality)	Ukraine	48.7889	25.8715	bone (phalanx)	Boston		Boston	manual	Dabney 2013, Korlevic 2015	Boston	ds		partial	Rohland 2015; universal adapters used for ligation, double indices attached at PCR stage	1240k	Maricic 2010; separate enrichment for mtDNA	Fu 2013; 390k and 840k targets combined into a single capture	NextSeq 500	2x76, 2x7	0.0066	21						0.025		44	0.091	959	16	consistent with F but not M
S2109.E1.L2	New data (listed in Online Table 1)	I2109	Pass	in v32.3 dataset, damage>0.03, >5000 post-dup reads	3 V3a-H3 (Verteba-Cave, Site 7, Individual 3 1.2 SE)	3710-3531 calBCE (4863±33 BP, OxA-26202)	Verteba-Cave (Ternopil Oblast, Chortkiv District, Bilche-Zolote municipality)	Ukraine	48.7889	25.8715	bone (cranial)	Boston		Boston	manual	Dabney 2013, Korlevic 2015	Boston	ds		partial	Rohland 2015; silica coated magnetic beads and 7x volume PB (Qiagen) for cleanups, Bst2.0 in smaller volume, 100ul total PCR volume, higher primer concentration, SPRI cleanup of PCR	1240k	Maricic 2010; separate enrichment for mtDNA	Fu 2013; 390k and 840k targets combined into a single capture	NextSeq 500	2x76, 2x7	0.0037	21						0.01		43	0.088	233	124	M
S2109.E1.L3	New data (listed in Online Table 1)	I2109	Pass	in v32.3 dataset, damage>0.03, >5000 post-dup reads	3 V3a-H3 (Verteba-Cave, Site 7, Individual 3 1.2 SE)	3710-3531 calBCE (4863±33 BP, OxA-26202)	Verteba-Cave (Ternopil Oblast, Chortkiv District, Bilche-Zolote municipality)	Ukraine	48.7889	25.8715	bone (cranial)	Boston		Boston	manual	Dabney 2013, Korlevic 2015	Boston	ds		partial	Rohland 2015; silica coated magnetic beads and 7x volume PB (Qiagen) for cleanups, Bst2.0 in smaller volume, 100ul total PCR volume, higher primer concentration, SPRI cleanup of PCR	1240k	Maricic 2010; separate enrichment for mtDNA	Fu 2013; 390k and 840k targets combined into a single capture	NextSeq 500	2x76, 2x7	0.0023	23	7.71	47	0.148	[0.801,0.917]	J1	0.01		46	0.111	134	103	M
S2109.E1.L5	New data (listed in Online Table 1)	I2109	Pass	in v32.3 dataset, damage>0.03, >5000 post-dup reads	3 V3a-H3 (Verteba-Cave, Site 7, Individual 3 1.2 SE)	3710-3531 calBCE (4863±33 BP, OxA-26202)	Verteba-Cave (Ternopil Oblast, Chortkiv District, Bilche-Zolote municipality)	Ukraine	48.7889	25.8715	bone (cranial)	Boston		Boston	manual	Dabney 2013, Korlevic 2015	Boston	ds		partial	Rohland 2015; silica coated magnetic beads and 7x volume PB (Qiagen) for cleanups, Bst2.0 in smaller volume, 100ul total PCR volume, higher primer concentration, SPRI cleanup of PCR	1240k	Maricic 2010; separate enrichment for mtDNA	Fu 2013; 390k and 840k targets combined into a single capture	NextSeq 500	2x76, 2x7	0.0021	22	8.25	47	0.142	[0.962,0.989]	J1c8	0.01		46	0.119	155	92	M
S2109.E1.L6	New data (listed in Online Table 1)	I2109	Pass	in v32.3 dataset, damage>0.03, >5000 post-dup reads	3 V3a-H3 (Verteba-Cave, Site 7, Individual 3 1.2 SE)	3710-3531 calBCE (4863±33 BP, OxA-26202)	Verteba-Cave (Ternopil Oblast, Chortkiv District, Bilche-Zolote municipality)	Ukraine	48.7889	25.8715	bone (cranial)	Boston		Boston	manual	Dabney 2013, Korlevic 2015	Boston	ds		partial	Rohland 2015; silica coated magnetic beads and 7x volume PB (Qiagen) for cleanups, Bst2.0 in smaller volume, 100ul total PCR volume, higher primer concentration, SPRI cleanup of PCR	1240k	Maricic 2010; separate enrichment for mtDNA	Fu 2013; 390k and 840k targets combined into a single capture	NextSeq 500	2x76, 2x7	0.0021	23	6.8	47	0.122	[0.952,0.980]	J	0.01		46	0.09	153	94	M
S2109.E1.L7	New data (listed in Online Table 1)	I2109	Pass	in v32.3 dataset, damage>0.03, >5000 post-dup reads	3 V3a-H3 (Verteba-Cave, Site 7, Individual 3 1.2 SE)	3710-3531 calBCE (4863±33 BP, OxA-26202)	Verteba-Cave (Ternopil Oblast, Chortkiv District, Bilche-Zolote municipality)	Ukraine	48.7889	25.8715	bone (cranial)	Boston		Boston	manual	Dabney 2013, Korlevic 2015	Boston	ds		partial	Rohland 2015; silica coated magnetic beads and 7x volume PB (Qiagen) for cleanups, Bst2.0 in smaller volume, 100ul total PCR volume, higher primer concentration, SPRI cleanup of PCR	1240k	Maricic 2010; separate enrichment for mtDNA	Fu 2013; 390k and 840k targets combined into a single capture	NextSeq 500	2x76, 2x7	0.002	23	7.6	48	0.14	[0.950,0.986]	J1	0.01		46	0.107	133	101	M
S2109.E1.L8	New data (listed in Online Table 1)	I2109	Questionable	low coverage	3 V3a-H3 (Verteba-Cave, Site 7, Individual 3 1.2 SE)	3710-3531 calBCE (4863±33 BP, OxA-26202)	Verteba-Cave (Ternopil Oblast, Chortkiv District, Bilche-Zolote municipality)	Ukraine	48.7889	25.8715	bone (cranial)	Boston		Boston	manual	Dabney 2013, Korlevic 2015	Boston	ds		partial	Rohland 2015; silica coated magnetic beads and 7x volume PB (Qiagen) for cleanups, Bst2.0 in smaller volume, 100ul total PCR volume, higher primer concentration, SPRI cleanup of PCR	1240k	Maricic 2010; separate enrichment for mtDNA	Fu 2013; 390k and 840k targets combined into a single capture	NextSeq 500	2x76, 2x7	0.0017	23	5.59	49	0.145	[0.940,0.976]	J1	0		47	0.118	103	68	M
S2110.E1.L2	New data (listed in Online Table 1)	I2110	Pass		4.V4a-H4 (Verteba-Cave, Site 7, Individual 3.14.1)	3911-3650 calBCE (4976±33 BP, OxA-26203)	Verteba-Cave (Ternopil Oblast, Chortkiv District, Bilche-Zolote municipality)	Ukraine	48.7889	25.8715	bone (cranial)	Boston		Boston	manual	Dabney 2013, Korlevic 2015	Boston	ds		partial	Rohland 2015; silica coated magnetic beads and 7x volume PB (Qiagen) for cleanups, Bst2.0 in smaller volume, 100ul total PCR volume, higher primer concentration, SPRI cleanup of PCR	Twist1.44Mv1.2(lowMT)	Rohland 2022	Rohland 2022	HiSeq X10	2x101, 2x7	0.00369498	51.5	0.6735	56.4	0.1	[0.651, 0.968]	T2	0.128418	211872	65.7	0.0965	2696	1526	M
S2110.E1.L3	New data (listed in Online Table 1)	I2110	Questionable	sexratio=0.349	4.V4a-H4 (Verteba-Cave, Site 7, Individual 3.14.1)	3911-3650 calBCE (4976±33 BP, OxA-26203)	Verteba-Cave (Ternopil Oblast, Chortkiv District, Bilche-Zolote municipality)	Ukraine	48.7889	25.8715	bone (cranial)	Boston		Boston	manual	Dabney 2013, Korlevic 2015	Boston	ds		partial	Rohland 2015; silica coated magnetic beads and 7x volume PB (Qiagen) for cleanups, Bst2.0 in smaller volume, 100ul total PCR volume, higher primer concentration, SPRI cleanup of PCR	Twist1.44Mv1.2(lowMT)	Rohland 2022	Rohland 2022	HiSeq X10	2x101, 2x7	0.00385954	50.8	0.6014	53.9	0.106	[0.710, 0.973]	T	0.124142	205328	66.1	0.0965	2649	1423	M
S2110.E1.L4	New data (listed in Online Table 1)	I2110	Pass		4.V4a-H4 (Verteba-Cave, Site 7, Individual 3.14.1)	3911-3650 calBCE (4976±33 BP, OxA-26203)	Verteba-Cave (Ternopil Oblast, Chortkiv District, Bilche-Zolote municipality)	Ukraine	48.7889	25.8715	bone (cranial)	Boston		Boston	manual	Dabney 2013, Korlevic 2015	Boston	ds		partial	Rohland 2015; silica coated magnetic beads and 7x volume PB (Qiagen) for cleanups, Bst2.0 in smaller volume, 100ul total PCR volume, higher primer concentration, SPRI cleanup of PCR	Twist1.44Mv1.2(lowMT)	Rohland 2022	Rohland 2022	HiSeq X10	2x101, 2x7	0.00371899	51.8	0.778	54.2	0.126	[0.754, 0.969]	T2b33	0.107405	179032	66.4	0.094	2302	1256	M
S2110.E1.L5	New data (listed in Online Table 1)	I2110	Critical	<2500.SNPs	4.V4a-H4 (Verteba-Cave, Site 7, Individual 3.14.1)	3911-3650 calBCE (4976±33 BP, OxA-26203)	Verteba-Cave (Ternopil Oblast, Chortkiv District, Bilche-Zolote municipality)	Ukraine	48.7889	25.8715	bone (cranial)	Boston		Boston	manual	Dabney 2013, Korlevic 2015	Boston	ds		partial	Rohland 2015; silica coated magnetic beads and 7x volume PB (Qiagen) for cleanups, Bst2.0 in smaller volume, 100ul total PCR volume, higher primer concentration, SPRI cleanup of PCR	Twist1.44Mv1.2(lowMT)	Rohland 2022	Rohland 2022	HiSeq X10	2x101, 2x7	0.00231973	49.2	0.3185	53.3	0.0595	[0.465, 0.942]	T2	0.0695631		62.3	0.0905	1344	828	M
S2110.E1.L6	New data (listed in Online Table 1)	I2110	Questionable	sexratio=0.342, mtcontam=[0.859,0.970]	4.V4a-H4 (Verteba-Cave, Site 7, Individual 3.14.1)	3911-3650 calBCE (4976±33 BP, OxA-26203)	Verteba-Cave (Ternopil Oblast, Chortkiv District, Bilche-Zolote municipality)	Ukraine	48.7889	25.8715	bone (cranial)	Boston		Boston	manual	Dabney 2013, Korlevic 2015	Boston	ds		partial	Rohland 2015; silica coated magnetic beads and 7x volume PB (Qiagen) for cleanups, Bst2.0 in smaller volume, 100ul total PCR volume, higher primer concentration, SPRI cleanup of PCR	Twist1.44Mv1.2(lowMT)	Rohland 2022	Rohland 2022	HiSeq X10	2x101, 2x7	0.00291701	49.8	2.137	53.7	0.0875	[0.859, 0.976]	T2b	0.134798	224282	65.1	0.0915	2910	1514	M
S2110.E1.L7	New data (listed in Online Table 1)	I2110	Pass		4.V4a-H4 (Verteba-Cave, Site 7, Individual 3.14.1)	3911-3650 calBCE (4976±33 BP, OxA-26203)	Verteba-Cave (Ternopil Oblast, Chortkiv District, Bilche-Zolote municipality)	Ukraine	48.7889	25.8715	bone (cranial)	Boston		Boston	manual	Dabney 2013, Korlevic 2015	Boston	ds		partial	Rohland 2015; silica coated magnetic beads and 7x volume PB (Qiagen) for cleanups, Bst2.0 in smaller volume, 100ul total PCR volume, higher primer concentration, SPRI cleanup of PCR	Twist1.44Mv1.2(lowMT)	Rohland 2022	Rohland 2022	HiSeq X10	2x101, 2x7	0.00281	51	2.209	54.7	0.085	[0.870, 0.983]	T2b	0.147316	243257	65.3	0.096	3105	1700	M
S2111.E1.L3	New data (listed in Online Table 1)	I2111	Pass	in v32.3 dataset, damage>0.03, >5000 post-dup reads	5.V5a-H5 (Verteba-Cave)	3765-3543 calBCE (4888±32 BP, OxA-26204)	Verteba-Cave (Ternopil Oblast, Chortkiv District, Bilche-Zolote municipality)	Ukraine	48.7889	25.8715	bone (cranial)	Boston		Boston	manual	Dabney 2013, Korlevic 2015	Boston	ds		partial	Rohland 2015; silica coated magnetic beads and 7x volume PB (Qiagen) for cleanups, Bst2.0 in smaller volume, 100ul total PCR volume, higher primer concentration, SPRI cleanup of PCR	1240k	Maricic 2010; separate enrichment for mtDNA	Fu 2013; 390k and 840k targets combined into a single capture	NextSeq 500	2x76, 2x7	0.0032	22	11.2	44	0.133	[0.957,0.998]	H2	0.02		47	0.089	517	388	M
S3206.E1.L2	New data (listed in Online Table 1)	I3151	Pass	in v32.3 dataset, damage>0.03, >5000 post-dup reads	6 V6a-H6 (Verteba-Cave, Burial 6 3.15.1)	3644-3527 calBCE (4807±33 BP, OxA-26201)	Verteba-Cave (Ternopil Oblast, Chortkiv District, Bilche-Zolote municipality)	Ukraine	48.7889	25.8715	tooth and bone (cranial)	Boston		Boston	manual	Dabney 2013, Korlevic 2015	Boston	ds		partial	Rohland 2015; silica coated magnetic beads and 7x volume PB (Qiagen) for cleanups, Bst2.0 in smaller volume, 100ul total PCR volume, higher primer concentration, SPRI cleanup of PCR	1240k	Maricic 2010; separate enrichment for mtDNA	Fu 2013; 390k and 840k targets combined into a single capture	NextSeq 500	2x76, 2x7	0.0102	21	4.81	40	0.143		U8b1b	0.02		42	0.088	382	270	M
S3206.E1.L3	New data (listed in Online Table 1)	I3151	Pass	in v32.3 dataset, damage>0.03, >5000 post-dup reads	6 V6a-H6 (Verteba-Cave, Burial 6 3.15.1)	3644-3527 calBCE (4807±33 BP, OxA-26201)	Verteba-Cave (Ternopil Oblast, Chortkiv District, Bilche-Zolote municipality)	Ukraine	48.7889	25.8715	tooth and bone (cranial)	Boston		Boston	manual	Dabney 2013, Korlevic 2015	Boston	ds		partial	Rohland 2015; silica coated magnetic beads and 7x volume PB (Qiagen) for cleanups, Bst2.0 in smaller volume, 100ul total PCR volume, higher primer concentration, SPRI cleanup of PCR	1240k	Maricic 2010; separate enrichment for mtDNA	Fu 2013; 390k and 840k targets combined into a single capture	NextSeq 500	2x76, 2x7	0.0102	21	4.14	40	0.144	[0.912,0.962]	U8b1b	0.02		40	0.075	359	250	M
S3206.E1.L4	New data (listed in Online Table 1)	I3151	Pass	in v32.3 dataset, damage>0.03, >5000 post-dup reads	6 V6a-H6 (Verteba-Cave, Burial 6 3.15.1)	3644-3527 calBCE (4807±33 BP, OxA-26201)	Verteba-Cave (Ternopil Oblast, Chortkiv District, Bilche-Zolote municipality)	Ukraine	48.7889	25.8715	tooth and bone (cranial)	Boston		Boston	manual	Dabney 2013, Korlevic 2015	Boston	ds		partial	Rohland 2015; silica coated magnetic beads and 7x volume PB (Qiagen) for cleanups, Bst2.0 in smaller volume, 100ul total PCR volume, higher primer concentration, SPRI cleanup of PCR	1240k	Maricic 2010; separate enrichment for mtDNA	Fu 2013; 390k and 840k targets combined into a single capture	NextSeq 500	2x76, 2x7	0.0087	21	3.29	41	0.124	[0.928,0.975]	U8b1b	0.01		41	0.078	251	189	M
S7584.E1.L1	New data (listed in Online Table 1)	I7584	Pass		VCS1.CL.05 (Verteba-Cave, Excavation Site 1, Individual 1)	3708-3543 calBCE (4875±25 BP, PSUAMS-10769)	Verteba-Cave (Ternopil Oblast, Chortkiv District, Bilche-Zolote municipality)	Ukraine	48.7889	25.8715	bone	Boston		Boston	manual	Dabney 2013, Korlevic 2015	Boston	ds		partial	Rohland 2015; silica coated magnetic beads and 7x volume PB (Qiagen) for cleanups, Bst2.0 in smaller volume, 100ul total PCR volume, higher primer concentration, SPRI cleanup of PCR	1240k	Maricic 2010; separate enrichment for mtDNA	Fu 2013; 390k and 840k targets combined into a single capture	NextSeq 500	2x76, 2x7	0.0042	35	19.2	54	0.046	[0.983,0.997]	H5b	0.046222	53078	52	0.05	2083	13	F
S7586.E1.L1	New data (listed in Online Table 1)	I7586	Pass		VCS1.TBL.05 (Verteba-Cave, Excavation Site 5, Individual 2)	3766-3642 calBCE (4920±25 BP, PSUAMS-9527)	Verteba-Cave (Ternopil Oblast, Chortkiv District, Bilche-Zolote municipality)	Ukraine	48.7889	25.8715	bone (phalanx)	Boston		Boston	manual	Dabney 2013, Korlevic 2015	Boston	ds		partial	Rohland 2015; silica coated magnetic beads and 7x volume PB (Qiagen) for cleanups, Bst2.0 in smaller volume, 100ul total PCR volume, higher primer concentration, SPRI cleanup of PCR	1240k	Maricic 2010; separate enrichment for mtDNA	Fu 2013; 390k and 840k targets combined into a single capture	NextSeq 500	2x76, 2x7	0.0066	43	30.9	50	0.073	[0.990,1.000]	J1c2	0.296193	287029	56	0.054	11077	127	F
S7586.E1.L2	New data (listed in Online Table 1)	I7586	Critical	<2500.SNPs	VCS1.TBL.05 (Verteba-Cave, Excavation Site 5, Individual 2)	3766-3642 calBCE (4920±25 BP, PSUAMS-9527)	Verteba-Cave (Ternopil Oblast, Chortkiv District, Bilche-Zolote municipality)	Ukraine	48.7889	25.8715	bone (phalanx)	Boston		Boston	manual	Dabney 2013, Korlevic 2015	Boston	ds		partial	Rohland 2015; silica coated magnetic beads and 7x volume PB (Qiagen) for cleanups, Bst2.0 in smaller volume, 100ul total PCR volume, higher primer concentration, SPRI cleanup of PCR	Twist1.44Mv1.2(lowMT)	Rohland 2022	Rohland 2022	HiSeq X10	2x101, 2x7	0.0045073	55	0.9425	54.8	0.095	[0.684, 0.956]	J1c8	0.305686		68.6	0.0705	13006	78	F
S7586.E1.L3	New data (listed in Online Table 1)	I7586	Pass		VCS1.TBL.05 (Verteba-Cave, Excavation Site 5, Individual 2)	3766-3642 calBCE (4920±25 BP, PSUAMS-9527)	Verteba-Cave (Ternopil Oblast, Chortkiv District, Bilche-Zolote municipality)	Ukraine	48.7889	25.8715	bone (phalanx)	Boston		Boston	manual	Dabney 2013, Korlevic 2015	Boston	ds		partial	Rohland 2015; silica coated magnetic beads and 7x volume PB (Qiagen) for cleanups, Bst2.0 in smaller volume, 100ul total PCR volume, higher primer concentration, SPRI cleanup of PCR	Twist1.44Mv1.2(lowMT)	Rohland 2022	Rohland 2022	HiSeq X10	2x101, 2x7	0.00449116	53.5	0.913	56	0.0575	[0.540, 0.906]	J1	0.28941	435912	69.6	0.0695	12354	73	F
S7586.E1.L4	New data (listed in Online Table 1)	I7586	Pass		VCS1.TBL.05 (Verteba-Cave, Excavation Site 5, Individual 2)	3766-3642 calBCE (4920±25 BP, PSUAMS-9527)	Verteba-Cave (Ternopil Oblast, Chortkiv District, Bilche-Zolote municipality)	Ukraine	48.7889	25.8715	bone (phalanx)	Boston		Boston	manual	Dabney 2013, Korlevic 2015	Boston	ds		partial	Rohland 2015; silica coated magnetic beads and 7x volume PB (Qiagen) for cleanups, Bst2.0 in smaller volume, 100ul total PCR volume, higher primer concentration, SPRI cleanup of PCR	Twist1.44Mv1.2(lowMT)	Rohland 2022	Rohland 2022	HiSeq X10	2x101, 2x7	0.00280855	51.2	1.441	53.1	0.069	[0.790, 0.980]	J1c8	0.32156	489230	63.5	0.0635	12755	96	F
S7586.E1.L5	New data (listed in Online Table 1)	I7586	Pass		VCS1.TBL.05 (Verteba-Cave, Excavation Site 5, Individual 2)	3766-3642 calBCE (4920±25 BP, PSUAMS-9527)	Verteba-Cave (Ternopil Oblast, Chortkiv District, Bilche-Zolote municipality)	Ukraine	48.7889	25.8715	bone (phalanx)	Boston		Boston	manual	Dabney 2013, Korlevic 2015	Boston	ds		partial	Rohland 2015; silica coated magnetic beads and 7x volume PB (Qiagen) for cleanups, Bst2.0 in smaller volume, 100ul total PCR volume, higher primer concentration, SPRI cleanup of PCR	Twist1.44Mv1.2(lowMT)	Rohland 2022	Rohland 2022	HiSeq X10	2x101, 2x7	0.00233592	52.5	0.4217	52.9	0.0225	[0.628, 0.982]	J1c8	0.131045	224931	62.5	0.0575	4856	40	F
S7586.E1.L6	New data (listed in Online Table 1)	I7586	Critical	<2500.SNPs	VCS1.TBL.05 (Verteba-Cave, Excavation Site 5, Individual 2)	3766-3642 calBCE (4920±25 BP, PSUAMS-9527)	Verteba-Cave (Ternopil Oblast, Chortkiv District, Bilche-Zolote municipality)	Ukraine	48.7889	25.8715	bone (phalanx)	Boston		Boston	manual	Dabney 2013, Korlevic 2015	Boston	ds		partial	Rohland 2015; silica coated magnetic beads and 7x volume PB (Qiagen) for cleanups, Bst2.0 in smaller volume, 100ul total PCR volume, higher primer concentration, SPRI cleanup of PCR	Twist1.44Mv1.2(lowMT)	Rohland 2022	Rohland 2022	HiSeq X10	2x101, 2x7	0.00279874	52.1	1.044	54.6	0.0955	[0.667, 0.946]	JT	0.240043		63.8	0.06	9369	71	F
S7921.E1.L1	New data (listed in Online Table 1)	I7921	Questionable	sexratio=0.051	A22.P3 (Verteba-Cave, site 6, ind. 3)	4657-2670 calBCE (4910±400 BP, Ki-14308)	Verteba-Cave (Ternopil Oblast, Chortkiv District, Bilche-Zolote municipality)	Ukraine	48.7889	25.8715	bone (phalanx)	Boston		Boston	manual	Dabney 2013, Korlevic 2015	Boston	ds		partial	Rohland 2015; silica coated magnetic beads and 7x volume PB (Qiagen) for cleanups, Bst2.0 in smaller volume, 100ul total PCR volume, higher primer concentration, SPRI cleanup of PCR	1240k	Maricic 2010; separate enrichment for mtDNA	Fu 2013; 390k and 840k targets combined into a single capture	NextSeq 500	2x76, 2x7	0.0132	20	4.06	50	0.062	[0.953,1.000]	H2a	0.007656	9025	37	0.041	337	18	Not Assigned
S13067.E1.L1	New data (listed in Online Table 1)	I7923	MergePass	mtcontam=0.969	RL2.05|VRT-LR1 (Verteba-Cave, site 2, ind. 1)	3789-3649 calBCE (4955±30 BP, PSUAMS-8692). Previously published date of 3511-3099 calBCE (4580±50 BP, Ki-14947, Nikitin et al. 2010) not on the same bone used for DNA analysis.	Verteba-Cave (Ternopil Oblast, Chortkiv District, Bilche-Zolote municipality)	Ukraine	48.7889	25.8715	bone (long bone)	Boston		Boston	manual	Dabney 2013, Korlevic 2015	Boston	ds		partial	Rohland 2015; silica coated magnetic beads and 7x volume PB (Qiagen) for cleanups, Bst2.0 in smaller volume, 100ul total PCR volume, higher primer concentration, SPRI cleanup of PCR	1240k+v2	Fu 2013; simultaneous enrichment of ~1.2M SNPs and mtDNA	Fu 2013; simultaneous enrichment of ~1.2M SNPs and mtDNA	NextSeq 500	2x76, 2x7	0.000941292	47.7	6.16	52.8	0.097	[0.940,0.992]	T2b+16362	0.018	20736	60.8	0.087	336	233	M
S7923.E1.L1	New data (listed in Online Table 1)	I7923	MergePass		RL2.05|VRT-LR1 (Verteba-Cave, site 2, ind. 1)	3789-3649 calBCE (4955±30 BP, PSUAMS-8692). Previously published date of 3511-3099 calBCE (4580±50 BP, Ki-14947, Nikitin et al. 2010) not on the same bone used for DNA analysis.	Verteba-Cave (Ternopil Oblast, Chortkiv District, Bilche-Zolote municipality)	Ukraine	48.7889	25.8715	bone (long bone)	Boston		Boston	manual	Dabney 2013, Korlevic 2015	Boston	ds		partial	Rohland 2015; silica coated magnetic beads and 7x volume PB (Qiagen) for cleanups, Bst2.0 in smaller volume, 100ul total PCR volume, higher primer concentration, SPRI cleanup of PCR	1240k	Maricic 2010; separate enrichment for mtDNA	Fu 2013; 390k and 840k targets combined into a single capture	NextSeq 500	2x76, 2x7	0.0081	21	5.19	44	0.086	[0.954,0.995]	T2	0.016725	19836	43	0.054	393	301	M
S1430.E1.L1	New data (listed in Online Table 1)	I1430	Pass		VIN1 (Vynohradne kurgan 3, grave 15)	4241-3951 calBCE (5230±60 BP, Кі-14726)	Vynohradhe (Zaporizzya Region, Tokmak District)	Ukraine	47.2038	35.5592	bone (long bone)	Boston	30.2	Boston	manual	Dabney 2013, Korlevic 2015	Boston	ds	6	partial	Rohland 2015; universal adapters used for ligation, double indices attached at PCR stage	1240k	Maricic 2010; separate enrichment for mtDNA	Fu 2013; 390k and 840k targets combined into a single capture	NextSeq 500	2x76, 2x7	0.0042	21						0.085	95235			888	633	M
S1430.E1.L2	New data (listed in Online Table 1)	I1430	Pass		VIN1 (Vynohradne kurgan 3, grave 15)	4241-3951 calBCE (5230±60 BP, Кі-14726)	Vynohradhe (Zaporizzya Region, Tokmak District)	Ukraine	47.2038	35.5592	bone (long bone)	Boston		Boston	manual	Dabney 2013, Korlevic 2015	Boston	ds	6	partial	Rohland 2015; silica coated magnetic beads and 7x volume PB (Qiagen) for cleanups, Bst2.0 in smaller volume, 100ul total PCR volume, higher primer concentration, SPRI cleanup of PCR	Twist1.44Mv1.2(lowMT)	Rohland 2022	Rohland 2022	HiSeq X10	2x101, 2x7	0.000530851	50	0.08824	60.9	0.1665	[0.040, 0.984]	H2a2a1	0.0362129	66531	59.6	0.097	752	481	M
S1430.E1.L3	New data (listed in Online Table 1)	I1430	Pass		VIN1 (Vynohradne kurgan 3, grave 15)	4241-3951 calBCE (5230±60 BP, Кі-14726)	Vynohradhe (Zaporizzya Region, Tokmak District)	Ukraine	47.2038	35.5592	bone (long bone)	Boston	30.2	Boston	manual	Dabney 2013, Korlevic 2015	Boston	ds	6	partial	Rohland 2015; silica coated magnetic beads and 7x volume PB (Qiagen) for cleanups, Bst2.0 in smaller volume, 100ul total PCR volume, higher primer concentration, SPRI cleanup of PCR	Twist1.44Mv1.2(lowMT)	Rohland 2022	Rohland 2022	HiSeq X10	2x101, 2x7	0.000285126	46.2	0.1796	59.5	0.0415	[0.498, 0.996]	H13	0.0557864	102910	57.3	0.089	1092	754	M
S1430.E1.L4	New data (listed in Online Table 1)	I1430	Pass		VIN1 (Vynohradne kurgan 3, grave 15)	4241-3951 calBCE (5230±60 BP, Кі-14726)	Vynohradhe (Zaporizzya Region, Tokmak District)	Ukraine	47.2038	35.5592	bone (long bone)	Boston	30.2	Boston	manual	Dabney 2013, Korlevic 2015	Boston	ds	6	partial	Rohland 2015; silica coated magnetic beads and 7x volume PB (Qiagen) for cleanups, Bst2.0 in smaller volume, 100ul total PCR volume, higher primer concentration, SPRI cleanup of PCR	Twist1.44Mv1.2(lowMT)	Rohland 2022	Rohland 2022	HiSeq X10	2x101, 2x7	0.000278265	47.5	0.1296	53.7	0	[0.478, 0.971]	H13	0.0411667	77138	56.4	0.0855	793	557	M
S27982.Y1.E1.L1	New data (listed in Online Table 1)	I27982	Critical	DNU Charm.25_SQ RAW; 1240K ok	(Yasynuvatka, pit B1, ind. 23a)	5400-5200 BCE	Yasynuvatka (Zaporizhia Oblast, Vil'nyans'kyi District)	Ukraine	48.1213	35.0902	tooth	Boston	37	Boston	robotic	Rohland 2018 (Dabney Buffer, silica beads)	Boston	ds	7.4	partial	Rohland 2015; silica coated magnetic beads and 7x volume PB (Qiagen) for cleanups, Bst2.0 in smaller volume, 100ul total PCR volume, higher primer concentration, SPRI cleanup of PCR	1240k+v2	Fu 2013; simultaneous enrichment of ~1.2M SNPs and mtDNA	Fu 2013; simultaneous enrichment of ~1.2M SNPs and mtDNA	HiSeq X10	2x101, 2x7	0.00470249	48.4	3.491	47.2	0.258	[0.749, 0.912]	U4a	0.0208658		52.8	0.2445	437	277	M
S27983.Y1.E2.L1	New data (listed in Online Table 1)	I27983	Critical	damage.ds.half=0.010, mtcontam=[0.850,0.920], popgen.outlier	Yasynuvatka Skeleton 24	5565-4780 BCE	Yasynuvatka (Zaporizhia Oblast, Vil'nyans'kyi District)	Ukraine	48.1213	35.0902	tooth	Boston	37	Boston	robotic	Rohland 2018 (Dabney Buffer, silica beads)	Boston	ds	7.4	partial	Rohland 2015; silica coated magnetic beads and 7x volume PB (Qiagen) for cleanups, Bst2.0 in smaller volume, 100ul total PCR volume, higher primer concentration, SPRI cleanup of PCR	1240k+v2	Fu 2013; simultaneous enrichment of ~1.2M SNPs and mtDNA	Fu 2013; simultaneous enrichment of ~1.2M SNPs and mtDNA	HiSeq X10	2x101, 2x7	0.00947938	70.2	16.68	77.3	0.0205	[0.850, 0.922]	H	0.163209	137218	84.2	0.01	3279	2136	M
S27983.Y1.E3.L1	New data (listed in Online Table 1)	I27983	Critical	damage.ds=0.012, sexratio=0.338, mtcontam=[0.875,0.950]	Yasynuvatka Skeleton 24	5565-4780 BCE	Yasynuvatka (Zaporizhia Oblast, Vil'nyans'kyi District)	Ukraine	48.1213	35.0902	tooth	Boston	37	Boston	robotic	Rohland 2018 (Dabney Buffer, silica beads)	Boston	ds	4.4	partial	Rohland 2015; silica coated magnetic beads and 7x volume PB (Qiagen) for cleanups, Bst2.0 in smaller volume, 100ul total PCR volume, higher primer concentration, SPRI cleanup of PCR	Twist1.44M_v1.3	Rohland 2022	Rohland 2022	NovaSeq	2x101, 2x7		0	10.75	73.3	0.032	[0.875, 0.953]	H1b	0.052466	156533	85.4	0.012	2422	1237	M
S27983.Y1.E4.L1	New data (listed in Online Table 1)	I27983	Pass		Yasynuvatka Skeleton 24	5565-4780 BCE	Yasynuvatka (Zaporizhia Oblast, Vil'nyans'kyi District)	Ukraine	48.1213	35.0902	tooth	Boston	37	Boston	robotic	Rohland 2018 (Dabney Buffer, silica beads)	Boston	ds	4.4	partial	Rohland 2015; silica coated magnetic beads and 7x volume PB (Qiagen) for cleanups, Bst2.0 in smaller volume, 100ul total PCR volume, higher primer concentration, SPRI cleanup of PCR	Twist1.44M_v1.3	Rohland 2022	Rohland 2022	NovaSeq	2x101, 2x7	0.0294118	75	1.647	72.8	0.0475	[0.750, 0.946]	H2a	0.007992	24170	86.3	0.0105	347	214	M
S27983.Y1.E5.L1	New data (listed in Online Table 1)	I27983	Critical	2500.to.5000.SNPs, damage.ds=0.012, sexratio=0.213	Yasynuvatka Skeleton 24	5565-4780 BCE	Yasynuvatka (Zaporizhia Oblast, Vil'nyans'kyi District)	Ukraine	48.1213	35.0902	tooth	Boston	37	Boston	robotic	Rohland 2018 (Dabney Buffer, silica beads)	Boston	ds	4.4	partial	Rohland 2015; silica coated magnetic beads and 7x volume PB (Qiagen) for cleanups, Bst2.0 in smaller volume, 100ul total PCR volume, higher primer concentration, SPRI cleanup of PCR	Twist1.44M_v1.3	Rohland 2022	Rohland 2022	NovaSeq	2x101, 2x7		0	0.21	82.9	0	[0.406, 0.930]	H2a2a	0.000998	2842	85.1	0.012	70	19	U
S27983.Y1.E6.L1	New data (listed in Online Table 1)	I27983	Questionable	2500.to.5000.SNPs, damage.ds=0.013	Yasynuvatka Skeleton 24	5565-4780 BCE	Yasynuvatka (Zaporizhia Oblast, Vil'nyans'kyi District)	Ukraine	48.1213	35.0902	tooth	Boston	37	Boston	robotic	Rohland 2018 (Dabney Buffer, silica beads)	Boston	ds	4.4	partial	Rohland 2015; silica coated magnetic beads and 7x volume PB (Qiagen) for cleanups, Bst2.0 in smaller volume, 100ul total PCR volume, higher primer concentration, SPRI cleanup of PCR	Twist1.44M_v1.3	Rohland 2022	Rohland 2022	NovaSeq	2x101, 2x7		0	0.2159	66.2	0.0385	[0.553, 0.996]	H1b	0.001321	3826	85.8	0.013	73	57	M
S27983.Y1.E7.L1	New data (listed in Online Table 1)	I27983	Pass		Yasynuvatka Skeleton 24	5565-4780 BCE	Yasynuvatka (Zaporizhia Oblast, Vil'nyans'kyi District)	Ukraine	48.1213	35.0902	tooth	Boston	37	Boston	robotic	Rohland 2018 (Dabney Buffer, silica beads)	Boston	ds	4.4	partial	Rohland 2015; silica coated magnetic beads and 7x volume PB (Qiagen) for cleanups, Bst2.0 in smaller volume, 100ul total PCR volume, higher primer concentration, SPRI cleanup of PCR	Twist1.44M_v1.3	Rohland 2022	Rohland 2022	NovaSeq	2x101, 2x7		0	0.7385	75.1	0.0335	[0.704, 0.992]	H1b	0.004068	12251	86.9	0.01	220	122	M
S27986.Y1.E1.L1	New data (listed in Online Table 1)	I27986	Critical	<2500.SNPs	(Yasynuvatka, ind. 35)	5500-4700 BCE	Yasynuvatka (Zaporizhia Oblast, Vil'nyans'kyi District)	Ukraine	48.1213	35.0902	tooth	Boston	38	Boston	robotic	Rohland 2018 (Dabney Buffer, silica beads)	Boston	ds	7.6	partial	Rohland 2015; silica coated magnetic beads and 7x volume PB (Qiagen) for cleanups, Bst2.0 in smaller volume, 100ul total PCR volume, higher primer concentration, SPRI cleanup of PCR	1240k+v2	Fu 2013; simultaneous enrichment of ~1.2M SNPs and mtDNA	Fu 2013; simultaneous enrichment of ~1.2M SNPs and mtDNA	HiSeq X10	2x101, 2x7	0.0023547	54.1	4.214	50.2	0.1965	[0.704, 0.905]	U5a'b	0.0185853		58.9	0.1555	408	277	M
S27990.Y1.E2.L1	New data (listed in Online Table 1)	I27990	Critical	<2500.SNPs	(Yasynuvatka, pit B1, ind. 44)	5500-5200 BCE	Yasynuvatka (Zaporizhia Oblast, Vil'nyans'kyi District)	Ukraine	48.1213	35.0902	tooth	Boston	37	Boston	robotic	Rohland 2018 (Dabney Buffer, silica beads)	Boston	ds	7.4	partial	Rohland 2015; silica coated magnetic beads and 7x volume PB (Qiagen) for cleanups, Bst2.0 in smaller volume, 100ul total PCR volume, higher primer concentration, SPRI cleanup of PCR	1240k+v2	Fu 2013; simultaneous enrichment of ~1.2M SNPs and mtDNA	Fu 2013; simultaneous enrichment of ~1.2M SNPs and mtDNA	HiSeq X10	2x101, 2x7	0.0254908	49.1	11.28	48.3	0.1925	[0.927, 0.981]	U5a1	0.0919072		51	0.2145	1853	1273	M
S27992.Y1.E1.L1	New data (listed in Online Table 1)	I27992	Critical	<2500.SNPs	(Yasynuvatka, pit B1, ind. 50)	5400-5200 BCE	Yasynuvatka (Zaporizhia Oblast, Vil'nyans'kyi District)	Ukraine	48.1213	35.0902	tooth	Boston	38	Boston	robotic	Rohland 2018 (Dabney Buffer, silica beads)	Boston	ds	7.6	partial	Rohland 2015; silica coated magnetic beads and 7x volume PB (Qiagen) for cleanups, Bst2.0 in smaller volume, 100ul total PCR volume, higher primer concentration, SPRI cleanup of PCR	1240k+v2	Fu 2013; simultaneous enrichment of ~1.2M SNPs and mtDNA	Fu 2013; simultaneous enrichment of ~1.2M SNPs and mtDNA	HiSeq X10	2x101, 2x7	0.00185026	53.3	2.41	50.2	0.2035	[0.532, 0.820]	K1a3	0.0139801		57.6	0.1815	535	30	F
S27994.Y1.E1.L1	New data (listed in Online Table 1)	I27994	Critical	DNU Charm.25_SQ RAW; 1240K ok	(Yasynuvatka, pit A2, ind. 55, A-stage)	5630-5484 calBCE (6650±30 BP, Beta-445802)	Yasynuvatka (Zaporizhia Oblast, Vil'nyans'kyi District)	Ukraine	48.1213	35.0902	tooth (premolar)	Boston	35	Boston	robotic	Rohland 2018 (Dabney Buffer, silica beads)	Boston	ds	7	partial	Rohland 2015; silica coated magnetic beads and 7x volume PB (Qiagen) for cleanups, Bst2.0 in smaller volume, 100ul total PCR volume, higher primer concentration, SPRI cleanup of PCR	1240k+v2	Fu 2013; simultaneous enrichment of ~1.2M SNPs and mtDNA	Fu 2013; simultaneous enrichment of ~1.2M SNPs and mtDNA	HiSeq X10	2x101, 2x7	0.0141219	58.9	25.43	54.6	0.1195	[0.974, 0.995]	T2a1b	0.0983262	104736	63.7	0.112	1967	1192	M
S27994.Y1.E2.L1	New data (listed in Online Table 1)	I27994	Questionable	sexratio=0.338	(Yasynuvatka, pit A2, ind. 55, A-stage)	5630-5484 calBCE (6650±30 BP, Beta-445802)	Yasynuvatka (Zaporizhia Oblast, Vil'nyans'kyi District)	Ukraine	48.1213	35.0902	tooth (premolar)	Boston	35	Boston	robotic	Rohland 2018 (Dabney Buffer, silica beads)	Boston	ds	7	partial	Rohland 2015; silica coated magnetic beads and 7x volume PB (Qiagen) for cleanups, Bst2.0 in smaller volume, 100ul total PCR volume, higher primer concentration, SPRI cleanup of PCR	Twist1.44M_v1.3	Rohland 2022	Rohland 2022	NovaSeq	2x101, 2x7			35.01	53.9	0.0945	[0.963, 0.984]	T2a1b	0.088366	255086	63.7	0.0875	3243	1659	M
S27994.Y1.E3.L1	New data (listed in Online Table 1)	I27994	Questionable	sexratio=0.336	(Yasynuvatka, pit A2, ind. 55, A-stage)	5630-5484 calBCE (6650±30 BP, Beta-445802)	Yasynuvatka (Zaporizhia Oblast, Vil'nyans'kyi District)	Ukraine	48.1213	35.0902	tooth (premolar)	Boston	35	Boston	robotic	Rohland 2018 (Dabney Buffer, silica beads)	Boston	ds	4.2	partial	Rohland 2015; silica coated magnetic beads and 7x volume PB (Qiagen) for cleanups, Bst2.0 in smaller volume, 100ul total PCR volume, higher primer concentration, SPRI cleanup of PCR	Twist1.44M_v1.3	Rohland 2022	Rohland 2022	NovaSeq	2x101, 2x7		0	13.25	51.8	0.125	[0.970, 0.997]	T2a1b	0.030337	91581	62.1	0.117	1184	599	M
S27994.Y1.E4.L1	New data (listed in Online Table 1)	I27994	Questionable	sexratio=0.324, mtcontam=[0.885,0.970]	(Yasynuvatka, pit A2, ind. 55, A-stage)	5630-5484 calBCE (6650±30 BP, Beta-445802)	Yasynuvatka (Zaporizhia Oblast, Vil'nyans'kyi District)	Ukraine	48.1213	35.0902	tooth (premolar)	Boston	35	Boston	robotic	Rohland 2018 (Dabney Buffer, silica beads)	Boston	ds	4.2	partial	Rohland 2015; silica coated magnetic beads and 7x volume PB (Qiagen) for cleanups, Bst2.0 in smaller volume, 100ul total PCR volume, higher primer concentration, SPRI cleanup of PCR	Twist1.44M_v1.3	Rohland 2022	Rohland 2022	NovaSeq	2x101, 2x7		0	3.775	49.7	0.13	[0.885, 0.979]	T2a1	0.008427	25615	60.8	0.1135	334	160	M
S27994.Y1.E5.L1	New data (listed in Online Table 1)	I27994	Pass		(Yasynuvatka, pit A2, ind. 55, A-stage)	5630-5484 calBCE (6650±30 BP, Beta-445802)	Yasynuvatka (Zaporizhia Oblast, Vil'nyans'kyi District)	Ukraine	48.1213	35.0902	tooth (premolar)	Boston	35	Boston	robotic	Rohland 2018 (Dabney Buffer, silica beads)	Boston	ds	4.2	partial	Rohland 2015; silica coated magnetic beads and 7x volume PB (Qiagen) for cleanups, Bst2.0 in smaller volume, 100ul total PCR volume, higher primer concentration, SPRI cleanup of PCR	Twist1.44M_v1.3	Rohland 2022	Rohland 2022	NovaSeq	2x101, 2x7	0.047619	56	1.294	49.6	0.185	[0.693, 0.930]	T	0.002896	8661	60.6	0.1105	116	64	M
S27994.Y1.E6.L1	New data (listed in Online Table 1)	I27994	Questionable	2500.to.5000.SNPs	(Yasynuvatka, pit A2, ind. 55, A-stage)	5630-5484 calBCE (6650±30 BP, Beta-445802)	Yasynuvatka (Zaporizhia Oblast, Vil'nyans'kyi District)	Ukraine	48.1213	35.0902	tooth (premolar)	Boston	35	Boston	robotic	Rohland 2018 (Dabney Buffer, silica beads)	Boston	ds	4.2	partial	Rohland 2015; silica coated magnetic beads and 7x volume PB (Qiagen) for cleanups, Bst2.0 in smaller volume, 100ul total PCR volume, higher primer concentration, SPRI cleanup of PCR	Twist1.44M_v1.3	Rohland 2022	Rohland 2022	NovaSeq	2x101, 2x7		0	0.3382	48.3	0.1385	[0.713, 0.985]	T2a1	0.00096	2782	61.8	0.108	33	38	U
S27994.Y1.E7.L1	New data (listed in Online Table 1)	I27994	Pass		(Yasynuvatka, pit A2, ind. 55, A-stage)	5630-5484 calBCE (6650±30 BP, Beta-445802)	Yasynuvatka (Zaporizhia Oblast, Vil'nyans'kyi District)	Ukraine	48.1213	35.0902	tooth (premolar)	Boston	35	Boston	robotic	Rohland 2018 (Dabney Buffer, silica beads)	Boston	ds	4.2	partial	Rohland 2015; silica coated magnetic beads and 7x volume PB (Qiagen) for cleanups, Bst2.0 in smaller volume, 100ul total PCR volume, higher primer concentration, SPRI cleanup of PCR	Twist1.44M_v1.3	Rohland 2022	Rohland 2022	NovaSeq	2x101, 2x7		0	0.7549	48.5	0.1435	[0.635, 0.922]	T2a1	0.001758	5381	62.7	0.113	62	38	M
S27995.Y1.E1.L1	New data (listed in Online Table 1)	I27995	Critical	<2500.SNPs	(Yasynuvatka, ind. 58)	5500-4700 BCE	Yasynuvatka (Zaporizhia Oblast, Vil'nyans'kyi District)	Ukraine	48.1213	35.0902	tooth	Boston	35	Boston	robotic	Rohland 2018 (Dabney Buffer, silica beads)	Boston	ds	7	partial	Rohland 2015; silica coated magnetic beads and 7x volume PB (Qiagen) for cleanups, Bst2.0 in smaller volume, 100ul total PCR volume, higher primer concentration, SPRI cleanup of PCR	1240k+v2	Fu 2013; simultaneous enrichment of ~1.2M SNPs and mtDNA	Fu 2013; simultaneous enrichment of ~1.2M SNPs and mtDNA	HiSeq X10	2x101, 2x7	0.00235285	59.9	11.02	52	0.155	[0.938, 0.984]	U4b1b1	0.0136533		63.7	0.1315	278	193	M
S11999.E1.L1	New data (listed in Online Table 1)	I11999	Pass		KTR-1.1 (Katarzhyno kurgan 1 burial 1)	2626-2476 calBCE (4045±20 BP, PSUAMS-4903)	Znamianka (Odesa Region, Ivanivskyi District)	Ukraine	47.0161	30.2894	mandible	Boston		Boston	manual	Dabney 2013, Korlevic 2015	Boston	ds		partial	Rohland 2015; silica coated magnetic beads and 7x volume PB (Qiagen) for cleanups, Bst2.0 in smaller volume, 100ul total PCR volume, higher primer concentration, SPRI cleanup of PCR	1240k+	Fu 2013; simultaneous enrichment of ~1.2M SNPs and mtDNA	Fu 2013; simultaneous enrichment of ~1.2M SNPs and mtDNA	NextSeq 500	2x76, 2x7	0.0174536	53.5	64.62	59.7	0.0875	[0.970,0.991]	U4a	0.44012	389661	64.7	0.0815	9575	6132	M
S11999.E1.L2	New data (listed in Online Table 1)	I11999	Questionable	sexratio=0.339	KTR-1.1 (Katarzhyno kurgan 1 burial 1)	2626-2476 calBCE (4045±20 BP, PSUAMS-4903)	Znamianka (Odesa Region, Ivanivskyi District)	Ukraine	47.0161	30.2894	mandible	Boston		Boston	manual	Dabney 2013, Korlevic 2015	Boston	ds		partial	Rohland 2015; silica coated magnetic beads and 7x volume PB (Qiagen) for cleanups, Bst2.0 in smaller volume, 100ul total PCR volume, higher primer concentration, SPRI cleanup of PCR	Twist1.44M_v1.3	Rohland 2022	Rohland 2022	NovaSeq		0.0205433	55.6	29.4	60.8	0.094	[0.960, 0.989]	U4a	0.270799	687888	69.8	0.0815	10683	5473	M
S11999.E1.L3	New data (listed in Online Table 1)	I11999	Questionable	sexratio=0.340	KTR-1.1 (Katarzhyno kurgan 1 burial 1)	2626-2476 calBCE (4045±20 BP, PSUAMS-4903)	Znamianka (Odesa Region, Ivanivskyi District)	Ukraine	47.0161	30.2894	mandible	Boston		Boston	manual	Dabney 2013, Korlevic 2015	Boston	ds		partial	Rohland 2015; silica coated magnetic beads and 7x volume PB (Qiagen) for cleanups, Bst2.0 in smaller volume, 100ul total PCR volume, higher primer concentration, SPRI cleanup of PCR	Twist1.44M_v1.3	Rohland 2022	Rohland 2022	NovaSeq		0.0212525	55.3	29.93	60.9	0.085	[0.955, 0.985]	U4a2	0.272146	691209	69.7	0.0815	10784	5550	M
S12168.E1.L1	New data (listed in Online Table 1)	I12168	Pass		KTR-1.13 (Katarzhyno kurgan 1 burial 13)	3018-2911 calBCE [R_Combine: (4375±20 BP, PSUAMS-4762), (4335±25 BP, PSUAMS-9815)]	Znamianka (Odesa Region, Ivanivskyi District)	Ukraine	47.0161	30.2894	tooth	Boston		Boston	manual	Dabney 2013, Korlevic 2015	Boston	ds		partial	Rohland 2015; silica coated magnetic beads and 7x volume PB (Qiagen) for cleanups, Bst2.0 in smaller volume, 100ul total PCR volume, higher primer concentration, SPRI cleanup of PCR	1240k+	Fu 2013; simultaneous enrichment of ~1.2M SNPs and mtDNA	Fu 2013; simultaneous enrichment of ~1.2M SNPs and mtDNA	NextSeq 500	2x76, 2x7	0.0475452	54.9	344	53.5	0.11	[0.989,0.998]	U4a	0.646881	514036	64.7	0.074	14401	8893	M
S12168.E1.L2	New data (listed in Online Table 1)	I12168	Critical	<2500.SNPs	KTR-1.13 (Katarzhyno kurgan 1 burial 13)	3018-2911 calBCE [R_Combine: (4375±20 BP, PSUAMS-4762), (4335±25 BP, PSUAMS-9815)]	Znamianka (Odesa Region, Ivanivskyi District)	Ukraine	47.0161	30.2894	tooth	Boston		Boston	manual	Dabney 2013, Korlevic 2015	Boston	ds		partial	Rohland 2015; silica coated magnetic beads and 7x volume PB (Qiagen) for cleanups, Bst2.0 in smaller volume, 100ul total PCR volume, higher primer concentration, SPRI cleanup of PCR	Twist1.44Mv1.2(lowMT)	Rohland 2022	Rohland 2022	HiSeq X10	2x101, 2x7	0.0419053	55.4	9.079	53.9	0.0945	[0.958, 0.997]	U4a	1.69989		69.6	0.0675	38128	22329	M
S12168.E1.L3	New data (listed in Online Table 1)	I12168	Critical	<2500.SNPs	KTR-1.13 (Katarzhyno kurgan 1 burial 13)	3018-2911 calBCE [R_Combine: (4375±20 BP, PSUAMS-4762), (4335±25 BP, PSUAMS-9815)]	Znamianka (Odesa Region, Ivanivskyi District)	Ukraine	47.0161	30.2894	tooth	Boston		Boston	manual	Dabney 2013, Korlevic 2015	Boston	ds		partial	Rohland 2015; silica coated magnetic beads and 7x volume PB (Qiagen) for cleanups, Bst2.0 in smaller volume, 100ul total PCR volume, higher primer concentration, SPRI cleanup of PCR	Twist1.44Mv1.2(lowMT)	Rohland 2022	Rohland 2022	HiSeq X10	2x101, 2x7	0.0375314	55.3	8.871	53.9	0.072	[0.925, 0.990]	U4a	1.58963		69.8	0.0655	35403	21115	M
S27282.Y1.E4.L1	Not used because a poor library compared to others from same sample	I27282	Fail	low damage, other libraries from same sample much higher coverage so used to represent the individual	Der15 (Deriivka-2, Burial 8)	4322-4052 calBCE (5345±30 BP, PSUAMS-10370)	Deriivka (Kirovohrad Oblast, Oleksandriia District, Onufriivka municipality)	Ukraine	48.9142	33.7649	tooth	Boston	40	Boston	robotic	Rohland 2018 (Dabney Buffer, silica beads)	Boston	ds	4	partial	Rohland 2015; silica coated magnetic beads and 7x volume PB (Qiagen) for cleanups, Bst2.0 in smaller volume, 100ul total PCR volume, higher primer concentration, SPRI cleanup of PCR	Twist1.44Mv1.2	Rohland 2022	Rohland 2022	HiSeq X10	2x101, 2x7	0.013786	45.7	4.004	46.8	0.2185	[0.807, 0.933]	U4b1a	0.023171	70328	52.3	0.1885	807	431	M
S27282.Y1.E5.L1	Not used because a poor library compared to others from same sample	I27282	Fail	low damage, other libraries from same sample much higher coverage so used to represent the individual	Der15 (Deriivka-2, Burial 8)	4322-4052 calBCE (5345±30 BP, PSUAMS-10370)	Deriivka (Kirovohrad Oblast, Oleksandriia District, Onufriivka municipality)	Ukraine	48.9142	33.7649	tooth	Boston	40	Boston	robotic	Rohland 2018 (Dabney Buffer, silica beads)	Boston	ds	4	partial	Rohland 2015; silica coated magnetic beads and 7x volume PB (Qiagen) for cleanups, Bst2.0 in smaller volume, 100ul total PCR volume, higher primer concentration, SPRI cleanup of PCR	Twist1.44Mv1.2	Rohland 2022	Rohland 2022	HiSeq X10	2x101, 2x7	0.0131809	45.8	1.666	46.8	0.2185	[0.661, 0.887]	U4b1a	0.010245	31210	53.1	0.179	351	184	M
S20072.Y1.E14.L1	Not used because a poor library compared to others from same sample	I20072	Fail	damage.ds=0.016, sexratio=0.091, other libraries from same sample much higher coverage	GK2.6 (Giurgiuleşti Kurgan 2 Burial 6)	4330-4058 calBCE (5370±26 BP, MAMS-23175)	Giurgiuleşti (Cahul District)	Moldova	45.4956	28.2211	bone	Boston	33	Boston	robotic	Rohland 2018 (Dabney Buffer, silica beads)	Boston	ds	1.7	partial	Rohland 2015; silica coated magnetic beads and 7x volume PB (Qiagen) for cleanups, Bst2.0 in smaller volume, 100ul total PCR volume, higher primer concentration, SPRI cleanup of PCR	Twist1.44Mv1.2(lowMT)	Rohland 2022	Rohland 2022	HiSeq X10	2x101, 2x7	0.00106217	61.3	0.1442	54.3	0.0625	[0.540, 0.974]	H2a2a1	0.00377095	6284	75.1	0.016	160	16	F
S27930.Y1.E7.L1	Not used because a poor library compared to others from same sample	I27930	Fail	sexratio=0.344, other libraries from same sample much higher coverage so used to represent the individual	Igren 8-74 (Ogrin-8, Burial 3a)	4400-4000 BCE	Igren'-8 (Dnipropetrovsk Oblast, Dnipro District, Dnipro municipality)	Ukraine	48.4436	35.1159	tooth	Boston	35	Boston	robotic	Rohland 2018 (Dabney Buffer, silica beads)	Boston	ds	1.2	partial	Rohland 2015; silica coated magnetic beads and 7x volume PB (Qiagen) for cleanups, Bst2.0 in smaller volume, 100ul total PCR volume, higher primer concentration, SPRI cleanup of PCR	Twist1.44Mv1.2	Rohland 2022	Rohland 2022	HiSeq X10	2x101, 2x7	0.0373079	41.5	0.5126	41.8	0.237	[0.523, 0.904]	U4b	0.002132	6059	43.2	0.186	86	45	M
S31730.Y1.E4.L1	Not used because a poor library compared to others from same sample	I31730	Fail	sexratio=0.316, other libraries from same sample much higher coverage so used to represent the individual	MM.50a (Mariupol', burial 50a)	5474-5236 calBCE (6395±35 BP, PSUAMS-10373)	Mariupol' (Donetsk Oblast, Mariupol District, Mariupol municipality)	Ukraine	47.0998	37.6004	cranial bone	Boston	39	Boston	robotic	Rohland 2018 (Dabney Buffer, silica beads)	Boston	ds	2.9	partial	Rohland 2015; silica coated magnetic beads and 7x volume PB (Qiagen) for cleanups, Bst2.0 in smaller volume, 100ul total PCR volume, higher primer concentration, SPRI cleanup of PCR	Twist1.44Mv1.2	Rohland 2022	Rohland 2022	HiSeq X10	2x101, 2x7	0.0360097	58.3	1.861	62.3	0.0665	[0.806, 0.973]	U5a1+@16192	0.014271	43174	73.4	0.0695	619	286	M
S31730.Y1.E5.L1	Not used because a poor library compared to others from same sample	I31730	Fail	sexratio=0.319, mtcontam=[0.796,0.950], other libraries from same sample much higher coverage so used to represent the individual	MM.50a (Mariupol', burial 50a)	5474-5236 calBCE (6395±35 BP, PSUAMS-10373)	Mariupol' (Donetsk Oblast, Mariupol District, Mariupol municipality)	Ukraine	47.0998	37.6004	cranial bone	Boston	39	Boston	robotic	Rohland 2018 (Dabney Buffer, silica beads)	Boston	ds	2.9	partial	Rohland 2015; silica coated magnetic beads and 7x volume PB (Qiagen) for cleanups, Bst2.0 in smaller volume, 100ul total PCR volume, higher primer concentration, SPRI cleanup of PCR	Twist1.44Mv1.2	Rohland 2022	Rohland 2022	HiSeq X10	2x101, 2x7	0.0188815	55.3	3.033	62	0.0515	[0.796, 0.952]	U5a1+@16192	0.023381	70952	72.1	0.0595	912	428	M
S12707.E1.L5	Not used because a poor library compared to others from same sample	I12707	Fail	other libraries from same sample much higher coverage so used to represent the individual	Mau9 (Mayaky, kurgan 8, burial 6, ind. 2)	4323-4047 calBCE (5330±40 BP, PSUAMS-7794)	Mayaky (Odesa Oblast, Bilyaivs'kyi District, Mayaky municipality)	Ukraine	46.397	30.272	bone	Boston		Boston	manual	Dabney 2013, Korlevic 2015	Boston	ds	6.2	partial	Rohland 2015; silica coated magnetic beads and 7x volume PB (Qiagen) for cleanups, Bst2.0 in smaller volume, 100ul total PCR volume, higher primer concentration, SPRI cleanup of PCR	Twist1.44Mv1.2	Rohland 2022	Rohland 2022	HiSeq X10	2x101, 2x7	0.00706546	59.8	0.5128	65.4	0.0615	[0.745, 0.998]	U5a1d	0.001837	5399	72.4	0.067	176	1	F
S12000.E1.L1	Not used because a poor library compared to others from same sample	I7929	Fail	mtcontam=0.977, other libraries from same sample much higher coverage so used to represent the individual	R3.19.1 (REV-3.19.1, Revova kurgan 3 burial 19 individual 1) | REV-3.19.1 (REV3.19.1, Revova kurgan 3 burial 19 individual 1) | REV-3.19.2 (REV3.19.1, Revova kurgan 3 burial 19 individual 1)	3711-3639 calBCE (4905±20 BP, PSUAMS-4763)	Revova (Odesa Region, Shyriaivskyi District)	Ukraine	47.27	30.32	bone (phalanx)	Boston		Boston	manual	Dabney 2013, Korlevic 2015	Boston	ds		partial	Rohland 2015; silica coated magnetic beads and 7x volume PB (Qiagen) for cleanups, Bst2.0 in smaller volume, 100ul total PCR volume, higher primer concentration, SPRI cleanup of PCR	1240k+	Fu 2013; simultaneous enrichment of ~1.2M SNPs and mtDNA	Fu 2013; simultaneous enrichment of ~1.2M SNPs and mtDNA	NextSeq 500	2x76, 2x7	0.00363446	55	116.7	62.8	0.061	[0.966,0.985]	U4d3	0.184334	192979	68.3	0.063	3898	2564	M
S17744.Y1.E4.L1	Not used because a poor library compared to others from same sample	I17744	Fail	other libraries from same sample much higher coverage so used to represent the individual	SK1.1 (Sărăteni, Kurgan 1, Burial 1)	2860-2578 calBCE (4115±20 BP, PSUAMS-8442)	Sărăteni (Leova District)	Moldova	46.613	28.4655	tooth	Boston	35	Boston	robotic	Rohland 2018 (Dabney Buffer, silica beads)	Boston	ds	3.5	partial	Rohland 2015; silica coated magnetic beads and 7x volume PB (Qiagen) for cleanups, Bst2.0 in smaller volume, 100ul total PCR volume, higher primer concentration, SPRI cleanup of PCR	Twist1.44Mv1.2	Rohland 2022	Rohland 2022	HiSeq X10	2x101, 2x7	0.0127487	44.6	2.387	44.7	0.264	[0.698, 0.889]	H6a1	0.012194	36991	49.1	0.205	455	204	M
S17744.Y1.E5.L1	Not used because a poor library compared to others from same sample	I17744	Fail	other libraries from same sample much higher coverage so used to represent the individual	SK1.1 (Sărăteni, Kurgan 1, Burial 1)	2860-2578 calBCE (4115±20 BP, PSUAMS-8442)	Sărăteni (Leova District)	Moldova	46.613	28.4655	tooth	Boston	35	Boston	robotic	Rohland 2018 (Dabney Buffer, silica beads)	Boston	ds	3.5	partial	Rohland 2015; silica coated magnetic beads and 7x volume PB (Qiagen) for cleanups, Bst2.0 in smaller volume, 100ul total PCR volume, higher primer concentration, SPRI cleanup of PCR	Twist1.44Mv1.2	Rohland 2022	Rohland 2022	HiSeq X10	2x101, 2x7	0.0126471	44.6	0.722	43.7	0.315	[0.459, 0.832]	H6a	0.003889	11690	49.6	0.206	158	68	M
S17745.Y1.E3.L1	Not used because a poor library compared to others from same sample	I17745	Fail	sexratio=0.346, other libraries from same sample much higher coverage so used to represent the individual	Sărăteni Kurgan 1 Burial 9 (SK1.9)	2862-2573 calBCE (4105±25 BP, PSUAMS-8309)	Sărăteni (Leova District)	Moldova	46.613	28.4655	tooth	Boston	39	Boston	robotic	Rohland 2018 (Dabney Buffer, silica beads)	Boston	ds	7.8	partial	Rohland 2015; silica coated magnetic beads and 7x volume PB (Qiagen) for cleanups, Bst2.0 in smaller volume, 100ul total PCR volume, higher primer concentration, SPRI cleanup of PCR	Twist1.44Mv1.2	Rohland 2022	Rohland 2022	HiSeq X10	2x101, 2x7	0.0346903	55.2	48.29	59.1	0.1005	[0.995, 1.000]	H13a2b2a	0.213174	336889	70.8	0.103	4842	2560	M
S17747.Y1.E3.L1	Not used because a poor library compared to others from same sample	I17747	Pass	other libraries from same sample much higher coverage so used to represent the individual	TiK3.15 (Tiraspol Kuran 3 Burial 15)	2865-2576 calBCE (4115±25 BP, PSUAMS-7864)	Tiraspol Kuran-3 (Transnistria, Tiraspol)	Moldova	46.8482	29.5968	tooth	Boston	36	Boston	robotic	Rohland 2018 (Dabney Buffer, silica beads)	Boston	ds	7.2	partial	Rohland 2015; silica coated magnetic beads and 7x volume PB (Qiagen) for cleanups, Bst2.0 in smaller volume, 100ul total PCR volume, higher primer concentration, SPRI cleanup of PCR	Twist1.44Mv1.2	Rohland 2022	Rohland 2022	HiSeq X10	2x101, 2x7	0.110974	50.9	21.21	53	0.147	[0.958, 0.990]	U4d3	0.255511	429712	59.7	0.124	5865	3184	M
S12617.Y1.E3.L1	Not used because a poor library compared to others from same sample	I12617	Fail	mtcontam=[0.838,0.940], other libraries from same sample much higher coverage so used to represent the individual	V4.3 (Vapnyarka, Kurgan 4 Burial 3)	2862-2573 calBCE (4105±25 BP, PSUAMS-10808)	Vapnyarka (Northwest Pontic Coast, Odesa Region, Lymanskyi District)	Ukraine	46.5862	30.8787	tooth	Boston	71	Boston	robotic	Rohland 2018 (Dabney Buffer, silica beads)	Boston	ds	7.1	partial	Rohland 2015; silica coated magnetic beads and 7x volume PB (Qiagen) for cleanups, Bst2.0 in smaller volume, 100ul total PCR volume, higher primer concentration, SPRI cleanup of PCR	Twist1.44Mv1.2	Rohland 2022	Rohland 2022	HiSeq X10	2x101, 2x7	0.00153098	44.3	4.77	44.1	0.2065	[0.838, 0.941]	R1a	0.004963	15087	50.4	0.1825	356	4	F
S12617.Y1.E5.L1	Not used because a poor library compared to others from same sample	I12617	Fail	other libraries from same sample much higher coverage so used to represent the individual	V4.3 (Vapnyarka, Kurgan 4 Burial 3)	2862-2573 calBCE (4105±25 BP, PSUAMS-10808)	Vapnyarka (Northwest Pontic Coast, Odesa Region, Lymanskyi District)	Ukraine	46.5862	30.8787	tooth	Boston	71	Boston	robotic	Rohland 2018 (Dabney Buffer, silica beads)	Boston	ds	7.1	partial	Rohland 2015; silica coated magnetic beads and 7x volume PB (Qiagen) for cleanups, Bst2.0 in smaller volume, 100ul total PCR volume, higher primer concentration, SPRI cleanup of PCR	Twist1.44Mv1.2	Rohland 2022	Rohland 2022	HiSeq X10	2x101, 2x7	0.00149142	47.3	1.887	44.1	0.2115	[0.760, 0.931]	R1a1	0.00212	6455	54.6	0.154	167	0	F
S13066.E1.L1	Not used because a poor library compared to others from same sample	I1926	Fail	mtcontam=0.92, other libraries from same better quality so used to represent the individual	1V1a-H1 (Sample 1 3.17.1)	3769-3648 calBCE (4938±22 BP) [R_combine: (4890±30 BP, Beta-432808); (4985±30 BP, OxA-25991)]	Verteba-Cave (Ternopil Oblast, Chortkiv District, Bilche-Zolote municipality)	Ukraine	48.7889	25.8715	tooth	Boston		Boston	manual	Dabney 2013, Korlevic 2015	Boston	ds		partial	Rohland 2015; silica coated magnetic beads and 7x volume PB (Qiagen) for cleanups, Bst2.0 in smaller volume, 100ul total PCR volume, higher primer concentration, SPRI cleanup of PCR	1240k+v2	Fu 2013; simultaneous enrichment of ~1.2M SNPs and mtDNA	Fu 2013; simultaneous enrichment of ~1.2M SNPs and mtDNA	NextSeq 500	2x76, 2x7	0.048684	50.6	31.1	55.3	0.072	[0.941,0.975]	H5a	0.196	208728	60.2	0.066	4246	2522	M
S7922.E1.L2	Not used because a poor library compared to others from same sample	I1926	Fail	other libraries from same better quality so used to represent the individual	1V1a-H1 (Sample 1 3.17.1)	3769-3648 calBCE (4938±22 BP) [R_combine: (4890±30 BP, Beta-432808); (4985±30 BP, OxA-25991)]	Verteba-Cave (Ternopil Oblast, Chortkiv District, Bilche-Zolote municipality)	Ukraine	48.7889	25.8715	tooth	Boston		Boston	manual	Dabney 2013, Korlevic 2015	Boston	ds		partial	Rohland 2015; silica coated magnetic beads and 7x volume PB (Qiagen) for cleanups, Bst2.0 in smaller volume, 100ul total PCR volume, higher primer concentration, SPRI cleanup of PCR	1240k+v2	Fu 2013; simultaneous enrichment of ~1.2M SNPs and mtDNA	Fu 2013; simultaneous enrichment of ~1.2M SNPs and mtDNA	NextSeq 500	2x76, 2x7	0.01592	53.9	4.433	58.2	0.114	[0.808,0.939]	H5a	0.027	30496	64.9	0.084	548	363	M
S7919.E1.L1	Reporting mtDNA haplogroup and genetic sex	I7919	Questionable	damage=0.026, 2500.to.5000.SNPs	Gordineshti 81M1	3500-3000 BCE	Gordineshti	Moldova	48.16	27.17	tooth	Boston		Boston	manual	Dabney 2013, Korlevic 2015	Boston	ds		partial	Rohland 2015; silica coated magnetic beads and 7x volume PB (Qiagen) for cleanups, Bst2.0 in smaller volume, 100ul total PCR volume, higher primer concentration, SPRI cleanup of PCR	1240k	Maricic 2010; separate enrichment for mtDNA	Fu 2013; 390k and 840k targets combined into a single capture	NextSeq 500	2x76, 2x7	0.0113	20	37.6	44	0.067	[0.984,0.993]	U4a1	0.003636	4287	38	0.026	141	1	consistent with F but not M
REFERENCES:
Protocol	Method	Reference
Extraction:	Dabney 2013, Korlevic 2015	J. Dabney et al., Complete mitochondrial genome sequence of a Middle Pleistocene cave bear reconstructed from ultrashort DNA fragments. Proc. Natl. Acad. Sci. U. S. A. 110, 15758–63 (2013); P. Korlević et al., Reducing microbial and human contamination in DNA extractions from ancient bones and teeth. Biotechniques. 59, 87–93 (2015).
	Rohland 2018 (Dabney Buffer, silica beads)	N. Rohland, I. Glocke, A. Aximu-Petri, M. Meyer, Extraction of highly degraded DNA from ancient bones, teeth and sediments for high-throughput sequencing. Nat. Protoc. 13, 2447–2461 (2018).
Library Prep:	Rohland 2015; silica coated magnetic beads and 7x volume PB (Qiagen) for cleanups, Bst2.0 in smaller volume, 100ul total PCR volume, higher primer concentration, SPRI cleanup of PCR	Rohland, N., Harney, E., Mallick, S., Nordenfelt, S. & Reich, D. Partial uracil–DNA–glycosylase treatment for screening of ancient DNA. Philos. Trans. R. Soc. B 370, 20130624 (2015).
	Rohland 2015; universal adapters used for ligation, double indices attached at PCR stage	Rohland, N., Harney, E., Mallick, S., Nordenfelt, S. & Reich, D. Partial uracil–DNA–glycosylase treatment for screening of ancient DNA. Philos. Trans. R. Soc. B 370, 20130624 (2015).
	Gansauge 2020	Gansauge, Marie-Theres, et al. Manual and automated preparation of single-stranded DNA libraries for the sequencing of DNA from ancient biological remains and other sources of highly degraded DNA. Nature protocols 15(8), 2279-2300 (2020).
Enrichment:	Fu 2013; simultaneous enrichment of ~1.2M SNPs and mtDNA	Fu Q, Meyer M, Gao X, Stenzel U, Burbano HA, Kelso J, Pääbo S. DNA analysis of an early modern human from Tianyuan Cave, China. Proc Natl Acad Sci U S A. 2013 Feb 5;110(6):2223-7. doi: 10.1073/pnas.1221359110. Epub 2013 Jan 22. PMID: 23341637; PMCID: PMC3568306.
	Rohland 2022	N. Rohland, S. Mallick et al. Three reagents for in-solution enrichment of ancient human DNA at more than a million SNPs. bioRxiv https://doi.org/10.1101/2022.01.13.476259 (2022).
	Maricic 2010; separate enrichment for mtDNA	Maricic T, Whitten M, Pääbo S. 2010, Multiplexed DNA sequence capture of mitochondrial genomes using PCR products. PLoS One, 5, e14004; Fu Q, Meyer M, Gao X, et al. 2013, DNA analysis of an early modern human from Tianyuan Cave, China. Proc Natl Acad Sci USA, 110: 2223‐2227
	Fu 2013; 390k and 840k targets combined into a single capture	Fu Q, Meyer M, Gao X, Stenzel U, Burbano HA, Kelso J, Pääbo S. DNA analysis of an early modern human from Tianyuan Cave, China. Proc Natl Acad Sci U S A. 2013 Feb 5;110(6):2223-7. doi: 10.1073/pnas.1221359110. Epub 2013 Jan 22. PMID: 23341637; PMCID: PMC3568306.

## Sheet: OnlineTable3(new.14C.13C.15N)
Online Table 3. Radiocarbon dating results (14C) and associated stable isotope measurements (13C, 15N)
Sample-ID	Individual-ID	Skeletal Element	Sample Label	14C Date	Date Method & Notes	AMS Shipment	Shipment Date	Material	Fraction Modern	±	D14C (‰)	±	14C age (BP)	±	δ13C (‰)	δ15N (‰)	%C	%N	C:N	Run Date	Lab Code	OxCal BP sigma	OxCal BP mu	FROM Calibrated Date (-)=calBCE (+)=calCE	TO Calibrated Date (-)=calBCE (+)=calCE	Correction Applied (t/f)	Calibration Program	Calibration Program Version	Calibration Curve	Pretreatment
S11850	I11850	cut piece of bone (0.9g)	ODK1	2874-2630 calBCE (4150±25 BP, PSUAMS-11224)	Direct: IntCal20	AMS_49	2022-04-05	XAD amino acids	0.596478	0.0016984	-403.522	1.6984	4150	25	-19.0958	11.8489	32.6132	12.1376	3.13479	2022-05-18	PSUAMS-11224	72	4699	-2874	-2630	f	OxCal; Bronk Ramsey 2009a	4.4	IntCal20; 94.5%
S11999	I11999	bone	KTR-1.1	2626-2476 calBCE (4045±20 BP, PSUAMS-4903)	Direct: IntCal20	AMS_24	2018-07-11	>30kDa gelatin	0.604513	0.00126761	-395.487	1.26761	4045	20	-19.3557	12.4545	41.9787	15.1175	3.23963	2018-10-10	PSUAMS-4903	49	4498	-2626	-2476	f	OxCal; Bronk Ramsey 2009a	4.4	IntCal20; 94.5%
S12168	I12168	tooth	KTR-1.13	3018-2911 calBCE [R_Combine: (4375±20 BP, PSUAMS-4762), (4335±25 BP, PSUAMS-9815)]	Direct: IntCal20 (R_Combine)	AMS_23	2018-06-18	>30kDa gelatin	0.580135	0.00132685	-419.865	1.32685	4375	20	-19.0869	12.3081	44.556	16.1382	3.22105	2018-09-25	PSUAMS-4762	41	4928	-3081	-2913	f	OxCal; Bronk Ramsey 2009a	4.4	IntCal20; 94.5%
S12168	I12168	tooth	KTR-1.13	3018-2911 calBCE [R_Combine: (4375±20 BP, PSUAMS-4762), (4335±25 BP, PSUAMS-9815)]	Direct: IntCal20 (R_Combine)	AMS_45	2021-07-15	>30kDa gelatin	0.582865	0.001605	-417.135	1.60544	4335	25	-19.1189	12.3077	39.3934	13.859	3.31617	2021-09-02	PSUAMS-9815	40	4902	-3016	-2897	f	OxCal; Bronk Ramsey 2009a	4.4	IntCal20; 94.5%
S12170	I12170	bone	K2.1	3348-3038 calBCE (4490±30 BP, BETA-647662)	Direct: IntCal20		2022-11-30		0.5718	0.0021	-428.19	2.14	4490	30	-19.1	12.4	43.73	16.39	3.1	2022-12-19	BETA-647662			-3348	-3038		BetaCal4.20		IntCal20; 94.5%	(Bone collagen) collagen extraction; with alkali, with ultra-filtration
S12229	I12229	cut piece of bone (0.79 g)	Mau1, Mayaky kurgan 1 burial 9	3088-2911 calBCE (4375±25 BP, PSUAMS-7865)	Direct: IntCal20	AMS_35	2019-12-16	XAD amino acids	0.580044	0.001573	-419.956	1.57295	4375	25	-21.0107	16.8653	24.8303	9.15944	3.16271	2020-09-14	PSUAMS-7865	47	4932	-3088	-2911	f	OxCal; Bronk Ramsey 2009a	4.4	IntCal20; 94.5%
S12233	I12233	entire bone (2.84g)	L2.16, Liubasha kurgan 2 burial 16	3074-2888 calBCE (4330±35 BP, PSUAMS-7790)	Direct: IntCal20	AMS_35	2019-12-16	>30kDa gelatin	0.583325	0.00246	-416.675	2.45981	4330	35	-19.3625	11.7476	47.0892	16.4489	3.33988	2020-07-21	PSUAMS-7790	46	4905	-3074	-2888	f	OxCal; Bronk Ramsey 2009a	4.4	IntCal20; 94.5%
S12507	I12507	entire tooth (1.08g)	Glinoe DOT K1B9	2914-2882 calBCE (4275±20 BP, PSUAMS-10777)	Direct: IntCal20	AMS_48	2022-01-12	XAD amino acids	0.587487	0.00144801	-412.513	1.44801	4275	20	-19.2089	12.1574	33.5077	12.3342	3.16942	2022-03-17	PSUAMS-10777	11	4846	-2914	-2882	f	OxCal; Bronk Ramsey 2009a	4.4	IntCal20; 94.5%
S12512	I12512	entire tooth (2.31g)	Glinoe SAD K1B25	2881-2633 calBCE (4165±25 BP, PSUAMS-10778)	Direct: IntCal20	AMS_48	2022-01-12	XAD amino acids	0.595587	0.00148498	-404.413	1.48498	4165	25	-19.0286	11.4196	69.8568	25.5152	3.19416	2022-03-17	PSUAMS-10778	66	4711	-2881	-2633	f	OxCal; Bronk Ramsey 2009a	4.4	IntCal20; 94.5%
S12617	I12617	part of tooth (0.36g)	V4.3, Vapnyarka kurgan 4, burial 3	2862-2573 calBCE (4105±25 BP, PSUAMS-10808)	Direct: IntCal20	AMS_48	2022-01-12	XAD amino acids	0.600071	0.00168699	-399.929	1.68699	4105	25	-18.9961	12.7026	39.4719	14.5136	3.17292	2022-04-04	PSUAMS-10808	91	4644	-2862	-2573	f	OxCal; Bronk Ramsey 2009a	4.4	IntCal20; 94.5%
S12618	I12618	bone	V4.4	3341-3031 calBCE (4480±30 BP, BETA-647661)	Direct: IntCal20		2022-11-30		0.5725	0.0021	-427.48	2.14	4480	30	-19.6	13.5	43.8	16.04	3.2	2022-12-19	BETA-647661			-3341	-3031		BetaCal4.20		IntCal20; 94.5%	(Bone collagen) collagen extraction; with alkali, with ultra-filtration
S12621	I12621	entire tooth (0.75 g)	DBN1.9, Dubynove kurgan 1 burial 9	2575-2348 calBCE (3970±35 BP, PSUAMS-7791)	Direct: IntCal20	AMS_35	2019-12-16	>30kDa gelatin	0.609911	0.002581	-390.089	2.58083	3970	35	-19.1447	12.0091	47.033	16.5698	3.31156	2020-07-21	PSUAMS-7791	61	4440	-2575	-2348	f	OxCal; Bronk Ramsey 2009a	4.4	IntCal20; 94.5%
S12637	I12637	piece of petrous (0.21g)	Glinoe SAD K1B26	3300-2500 BCE	Context: Archaeological - Period	AMS_48	2022-01-12													2022-02-28	PSUAMS-FAIL					f
S12704	I12704	piece of bone (1.7 g)	Mau6, Mayaky kurgan 7 burial 2	4446-4340 calBCE (5536±25 BP) [R_combine: (5530±32 BP, OxA-22959); (5545±40 BP, PSUAMS-7793)]	Direct: IntCal20; R_combine	AMS_35	2019-12-16	>30kDa gelatin	0.501455	0.002272	-498.545	2.2723	5545	40	-20.2427	16.0745	38.8268	13.66	3.31608	2020-07-21	PSUAMS-7793	38	6344	-4456	-4332	f	OxCal; Bronk Ramsey 2009a	4.4	IntCal20; 94.5%
S12705	I12705	entire bone (1.0g)	Mau7, Mayaky kurgan 10 burial 2	4336-4065 calBCE (5390±30 BP, PSUAMS-7845)	Direct: IntCal20	AMS_35	2019-12-16	XAD amino acids	0.511127	0.001605	-488.873	1.60512	5390	30	-20.814	15.731	14.4133	5.18908	3.24056	2020-09-14	PSUAMS-7845	68	6200	-4336	-4065	f	OxCal; Bronk Ramsey 2009a	4.4	IntCal20; 94.5%
S12706	I12706	cut piece of bone (1.6 g)	Mau8, Mayaky kurgan 9 burial 2	4340-4071 calBCE (5400±30 BP, PSUAMS-7846)	Direct: IntCal20	AMS_35	2019-12-16	XAD amino acids	0.510439	0.001612	-489.561	1.61166	5400	30	-19.77	16.386	27.4555	10.019	3.19708	2020-09-14	PSUAMS-7846	59	6214	-4340	-4071	f	OxCal; Bronk Ramsey 2009a	4.4	IntCal20; 94.5%
S12707	I12707	broken pieces of bone (0.5 g)	Mau9, Mayaky kurgan 8 burial 6 skeleton 2	4323-4047 calBCE (5330±40 BP, PSUAMS-7794)	Direct: IntCal20	AMS_35	2019-12-16	>30kDa gelatin	0.515067	0.002307	-484.933	2.30676	5330	40	-20.2165	15.5475	46.5822	16.3381	3.32633	2020-07-21	PSUAMS-7794	74	6109	-4323	-4047	f	OxCal; Bronk Ramsey 2009a	4.4	IntCal20; 94.5%
S12710	I12710	broken piece of bone (1 g)	Mau12, Mayaky kurgan 8 burial 4	4240-3997 calBCE (5295±30 BP, PSUAMS-7862)	Direct: IntCal20	AMS_35	2019-12-16	XAD amino acids	0.517381	0.001638	-482.619	1.63766	5295	30	-20.0335	15.2451	23.1415	8.47911	3.18411	2020-09-14	PSUAMS-7862	64	6083	-4240	-3997	f	OxCal; Bronk Ramsey 2009a	4.4	IntCal20; 94.5%
S12839	I12839	cut bone (0.78g)	Ma3, Mayaky settlement, burial 3	1879-1642 calBCE (3445±25 BP, PSUAMS-7804)	Direct: IntCal20	AMS_35	2019-12-16	>30kDa gelatin	0.651388	0.001907	-348.612	1.90702	3445	25	-19.7146	12.2538	49.2914	17.5237	3.28165	2020-09-12	PSUAMS-7804	61	3714	-1879	-1642	f	OxCal; Bronk Ramsey 2009a	4.4	IntCal20; 94.5%
S12840	I12840	cut tooth root (0.2g)	DBN1.10, Dubynove kurgan 1 burial 10	2453-2148 calBCE (3830±30 BP, PSUAMS-7805)	Direct: IntCal20	AMS_35	2019-12-16	>30kDa gelatin	0.620767	0.001944	-379.233	1.94437	3830	30	-19.3091	12.2429	47.5353	16.7553	3.30986	2020-09-12	PSUAMS-7805	68	4233	-2453	-2148	f	OxCal; Bronk Ramsey 2009a	4.4	IntCal20; 94.5%
S12843	I12843	tooth root (0.59g)	S15, Sychavka kurgan, burial 15	2857-2502 calBCE (4097±24 BP) [R_combine: (4110±25 BP, PSUAMS-9556); (3960±80 BP, Ki-16610)]	Direct: IntCal20; R_combine	AMS_43	2021-02-18	XAD amino acids	0.599353	0.001552	-400.647	1.55208	4110	25	-18.9454	11.8591	29.1034	10.663	3.18429	2021-07-15	PSUAMS-9556	89	4653	-2864	-2574	f	OxCal; Bronk Ramsey 2009a	4.4	IntCal20; 94.5%
S13064	I13064	cut metacarpal (1.81g)	VRT-VSE.22N	3648-3528 calBCE (4820±30 BP, PSUAMS-7807)	Direct: IntCal20	AMS_35	2019-12-16	>30kDa gelatin	0.54873	0.002037	-451.27	2.03684	4820	30	-19.9519	9.88922	50.2421	18.0283	3.25132	2020-09-12	PSUAMS-7807	41	5533	-3648	-3528	f	OxCal; Bronk Ramsey 2009a	4.4	IntCal20; 94.5%
S13071	I13071	cut bone (0.65g)	BLV1	2201-2032 calBCE (3720±25 BP, PSUAMS-7848)	Direct: IntCal20	AMS_35	2019-12-16	XAD amino acids	0.62943	0.001627	-370.57	1.62653	3720	25	-20.506	10.3	16.0025	5.77736	3.23151	2020-09-14	PSUAMS-7848	52	4059	-2201	-2032	f	OxCal; Bronk Ramsey 2009a	4.4	IntCal20; 94.5%
S17743	I17743	root of tooth (0.46 g)	Mereni II Kurgan 1 Burial 15	3358-3100 calBCE (4515±30 BP, PSUAMS-7822)	Direct: IntCal20	AMS_35	2019-12-16	>30kDa gelatin	0.570135	0.002024	-429.865	2.0241	4515	30	-18.8192	11.9708	55.5467	20.0407	3.23364	2020-09-12	PSUAMS-7822	79	5167	-3358	-3100	f	OxCal; Bronk Ramsey 2009a	4.4	IntCal20; 94.5%
S17744	I17744	tooth roots (0.251 g)	Sărăteni Kurgan 1 Burial 1	2860-2578 calBCE (4115±20 BP, PSUAMS-8442)	Direct: IntCal20	AMS_36	2020-07-08	XAD amino acids	0.599166	0.001228	-400.834	1.22823	4115	20	-19.2356	11.196	27.6248	10.2652	3.13963	2020-12-04	PSUAMS-8442	86	4661	-2860	-2578	f	OxCal; Bronk Ramsey 2009a	4.4	IntCal20; 94.5%
S17745	I17745	tooth pieces (0.332 g)	Sărăteni Kurgan 1 Burial 9	2862-2573 calBCE (4105±25 BP, PSUAMS-8309)	Direct: IntCal20	AMS_36	2020-07-08	>30kDa gelatin	0.599861	0.001507	-400.139	1.50738	4105	25	-19.5588	11.3932	40.5213	14.6439	3.22831	2020-11-14	PSUAMS-8309	91	4644	-2862	-2573	f	OxCal; Bronk Ramsey 2009a	4.4	IntCal20; 94.5%
S17747	I17747	roots of tooth (0.45 g)	Tiraspol Kuran 3 Burial 15	2865-2576 calBCE (4115±25 BP, PSUAMS-7864)	Direct: IntCal20	AMS_35	2019-12-16	XAD amino acids	0.599159	0.001538	-400.841	1.53761	4115	25	-19.0398	10.7188	26.347	9.62278	3.19432	2020-09-14	PSUAMS-7864	87	4660	-2865	-2576	f	OxCal; Bronk Ramsey 2009a	4.4	IntCal20; 94.5%
S17973	I17973	cut piece of jaw bone (0.371 g)	Br/K1/B21/S1	3354-3103 calBC (4516±13 BP) [R_Combine: (4530±20 BP, PSUAMS-8723); (4520±25 BP, PSUAMS-8310); (4500±20 BP, PSUAMS-8722)]	Direct: IntCal20 (R_Combine)	AMS_36	2020-07-08	>30kDa gelatin	0.569844	0.00154	-430.156	1.53992	4520	25	-19.2511	12.9739	52.16	18.6141	3.26921	2020-11-14	PSUAMS-8310	78	5167	-3359	-3102	f	OxCal; Bronk Ramsey 2009a	4.4	IntCal20; 94.5%
S20193	I17973	petrous piece (1.5g)	Br/K1/B21/S1 Sample 1	3354-3103 calBC (4516±13 BP) [R_Combine: (4530±20 BP, PSUAMS-8723); (4520±25 BP, PSUAMS-8310); (4500±20 BP, PSUAMS-8722)]	Direct: IntCal20 (R_Combine)	AMS_41	2020-12-03	>30kDa gelatin	0.571187	0.001264	-428.813	1.2643	4500	20	-19.3659	12.7146	40.2597	14.6015	3.21676	2021-01-26	PSUAMS-8722	74	5164	-3344	-3099	f	OxCal; Bronk Ramsey 2009a	4.4	IntCal20; 94.5%
S20194	I17973	petrous piece (1.1g)	Br/K1/B21/S1 Sample 2	3354-3103 calBC (4516±13 BP) [R_Combine: (4530±20 BP, PSUAMS-8723); (4520±25 BP, PSUAMS-8310); (4500±20 BP, PSUAMS-8722)]	Direct: IntCal20 (R_Combine)	AMS_41	2020-12-03	>30kDa gelatin	0.56898	0.001267	-431.02	1.26655	4530	20	-19.4494	12.6558	43.3931	15.6332	3.23832	2021-01-26	PSUAMS-8723	81	5171	-3363	-3103	f	OxCal; Bronk Ramsey 2009a	4.4	IntCal20; 94.5%
S20195	I17974	cut petrous piece (0.6g))	Br/K1/B21/S3	3334-3030 calBCE (4470±20 BP, PSUAMS-8724)	Direct: IntCal20	AMS_41	2020-12-03	>30kDa gelatin	0.573074	0.001289	-426.926	1.28853	4470	20	-19.3436	13.109	48.6443	17.3445	3.27202	2021-01-26	PSUAMS-8724	86	5160	-3334	-3030	f	OxCal; Bronk Ramsey 2009a	4.4	IntCal20; 94.5%
S1924	I1924	tooth	Igren-8, bag 11	3971-3802 calBCE (5105±25 BP, PSUAMS-8219)	Direct: IntCal20	AMS_39	2020-07-20	>30kDa gelatin	0.529829	0.001504	-470.171	1.50401	5105	25	-22.2909	11.5309	44.8222	15.4087	3.3937	2020-11-05	PSUAMS-8219	54	5828	-3971	-3802	f	OxCal; Bronk Ramsey 2009a	4.4	IntCal20; 94.5%
S20068	I20068	tooth rooth (1.01g)	Cotiujeni Kurgan 1 Burial 6	2881-2671 calBCE (4175±20 BP, PSUAMS-10740)	Direct: IntCal28	AMS_48	2022-01-12	>30k Da gelatin	0.594863	0.00147773	-405.137	1.47773	4175	20	-18.9197	10.3583	27.6328	10.1608	3.17283	2022-03-11	PSUAMS-10740	61	4721	-2881	-2671	f	OxCal; Bronk Ramsey 2009a	4.4	IntCal20; 94.5%
S20069	I20069		Dănceni II Ground Burial Grave 301	3323-2935 calBCE (4435±20 BP, PSUAMS-8832)	Direct: IntCal20			XAD amino acids	0.575758	0.001327	-424.242	1.32684	4435	20	-19.3445	10.1842	25.3545	9.35186	3.16303	2021-02-24	PSUAMS-8832	100	5058	-3323	-2935	f	OxCal; Bronk Ramsey 2009a	4.4	IntCal20; 94.5%
S20076	I20076	entire tooth	Ocniţa Kurgan 1 Burial 3	2906-2702 calBCE (4230±25 BP, PSUAMS-11947)	Direct: IntCal20	AMS_52	2022-08-09	>30kDa gelatin	0.590543	0.00182223	-409.457	1.82223	4230	25	-19.339	11.7863	39.8905	14.6698	3.17243	2022-10-04	PSUAMS-11947	60	4785	-2906	-2702	f	OxCal; Bronk Ramsey 2009a	4.4	IntCal20; 94.5%
S20078	I20078	cut tooth root (0.45g)	Taraclia II Kurgan 2 Burial 14	3340-3034 calBCE (4480±25 BP, PSUAMS-8833)	Direct: IntCal20	AMS_41	2020-12-03	XAD amino acids	0.572511	0.001448	-427.489	1.44779	4480	25	-17.7982	13.693	30.3953	11.0624	3.20556	2021-02-24	PSUAMS-8833	82	5160	-3340	-3034	f	OxCal; Bronk Ramsey 2009a	4.4	IntCal20; 94.5%
S20079	I20079	cut tooth root (0.2g)	Taraclia II Kurgan 10 Burial 2	2571-2355 calBCE (3965±20 BP, PSUAMS-8834)	Direct: IntCal20	AMS_41	2020-12-03	XAD amino acids	0.610271	0.001362	-389.729	1.36151	3965	20	-19.4087	11.786	29.51	10.9223	3.15212	2021-02-24	PSUAMS-8834	46	4449	-2571	-2355	f	OxCal; Bronk Ramsey 2009a	4.4	IntCal20; 94.5%
S20196	I20196	petrous piece (0.64g)	Kr/K9/B9/S2	3352-3101 calBCE (4510±25 BP, PSUAMS-8835)	Direct: IntCal20	AMS_41	2020-12-03	XAD amino acids	0.570467	0.001587	-429.533	1.58697	4510	25	-20.0264	14.1826	20.1861	7.30849	3.22234	2021-02-24	PSUAMS-8835	76	5165	-3352	-3101	f	OxCal; Bronk Ramsey 2009a	4.4	IntCal20; 94.5%
S2108	I2108	bone	Igren-8, bag 9	4340-4178 calBCE (5415±25 BP, PSUAMS-8220)	Direct: IntCal20	AMS_39	2020-07-20	>30kDa gelatin	0.509596	0.001503	-490.404	1.50317	5415	25	-21.2027	15.7231	46.4522	16.0276	3.38131	2020-11-05	PSUAMS-8220	38	6232	-4340	-4178	f	OxCal; Bronk Ramsey 2009a	4.4	IntCal20; 94.5%
S27282	I27282	cut tooth root (0.32mg)	Der15	4322-4052 calBCE (5345±30 BP, PSUAMS-10370)	Direct: IntCal20	AMS_47	2021-10-20	>30kDa gelatin	0.51406	0.00183154	-485.94	1.83154	5345	30	-23.3156	12.3574	35.9498	12.8204	3.27145	2022-01-11	PSUAMS-10370	75	6121	-4322	-4052	f	OxCal; Bronk Ramsey 2009a	4.4	IntCal20; 94.5%
S27283	I27283	cut tooth root (0.25mg)	Der41	4444-4262 calBCE (5500±30 BP, PSUAMS-10371)	Direct: IntCal20	AMS_47	2021-10-20	>30kDa gelatin	0.504279	0.00173216	-495.721	1.73216	5500	30	-22.7188	13.5013	51.9065	18.6688	3.24378	2022-01-11	PSUAMS-10371	42	6301	-4444	-4262	f	OxCal; Bronk Ramsey 2009a	4.4	IntCal20; 94.5%
S31730	I31730	enitre bone (0.90mg)	MM.109a	5474-5236 calBCE (6395±35 BP, PSUAMS-10373)	Direct: IntCal20	AMS_47	2021-10-20	>30kDa gelatin	0.451192	0.00174176	-548.808	1.74176	6395	35	-15.7111	19.3559	46.1797	16.2151	3.32261	2022-01-11	PSUAMS-10373	55	7328	-5474	-5236	f	OxCal; Bronk Ramsey 2009a	4.4	IntCal20; 94.5%
S31731	I31731	tooth enamel	MM.50b	2204-1986 calBCE (3720±30 BP, BETA-681064)			2023-11-21		0.6293	0.0024	-370.67	2.35	3720	30	-10.4					2023-12-07	BETA-681064			-2204	-1986		BetaCal4.20		IntCal20; 94.5%	(Enamel carbonate) enamel carbonate extraction
S31732	I31732	entire bone (2.41mg)	MM.21	4715-4548 calBCE (5790±30 BP, PSUAMS-10374)	Direct: IntCal20	AMS_47	2021-10-20	>30kDa gelatin	0.486233	0.00177641	-513.767	1.77641	5790	30	-16.4799	18.8054	43.137	15.4503	3.25731	2022-01-11	PSUAMS-10374	47	6589	-4715	-4548	f	OxCal; Bronk Ramsey 2009a	4.4	IntCal20; 94.5%
S31733	I31733	entire bone (3.51mg)	KTR1.10.3	3955-3783 calBCE (5060±30 BP, PSUAMS-10375)	Direct: IntCal20	AMS_47	2021-10-20	>30kDa gelatin	0.532804	0.00173187	-467.196	1.73187	5060	30	-18.0483	15.1648	38.9976	13.876	3.27885	2022-01-11	PSUAMS-10375	52	5817	-3955	-3783	f	OxCal; Bronk Ramsey 2009a	4.4	IntCal20; 94.5%
S32534	I32534	tooth root (0.44g)	M1P1.6	3635-3383 calBCE (4755±25 BP, PSUAMS-10750)	Direct: IntCal38	AMS_48	2022-01-12	>30k Da gelatin	0.55334	0.00161075	-446.66	1.61075	4755	25	-22.3126	14.5835	27.8022	10.0262	3.23512	2022-03-11	PSUAMS-10750	59	5512	-3635	-3383	f	OxCal; Bronk Ramsey 2009a	4.4	IntCal20; 94.5%
S7584	I7584	cut piece of bone (0.47g)	VCS1.CL.05	3708-3543 calBCE (4875±25 BP, PSUAMS-10769)	Direct: IntCal20	AMS_48	2022-01-12	XAD amino acids	0.545131	0.0015618	-454.869	1.5618	4875	25	-19.8005	10.6449	25.2548	9.02407	3.26504	2022-03-17	PSUAMS-10769	31	5607	-3708	-3543	f	OxCal; Bronk Ramsey 2009a	4.4	IntCal20; 94.5%
S7586	I7586	cut piece of bone (0.48g)	VCS1.TBL.05	3766-3642 calBCE (4920±25 BP, PSUAMS-9527)	Direct: IntCal20	AMS_42	2021-01-21	XAD amino acids	0.541911	0.001609	-458.089	1.60946	4920	25	-19.5646	9.96388	23.7635	8.7922	3.15326	2021-07-12	PSUAMS-9527	31	5639	-3766	-3642	f	OxCal; Bronk Ramsey 2009a	4.4	IntCal20; 94.5%
S7920	I7920	root portion of tooth (approx. 0.35g)	Soldaneshti 12M1	3350-3099 calBCE (4505±25 BP, PSUAMS-4872)	Direct: IntCal20	AMS_24	2018-07-11	>30kDa gelatin	0.570685	0.00152393	-429.315	1.52393	4505	25	-19.3893	10.1544	43.652	15.4695	3.29212	2018-10-08	PSUAMS-4872	76	5164	-3350	-3099	f	OxCal; Bronk Ramsey 2009a	4.4	IntCal20; 94.5%
S7923	I7923	entire bone piece (2.55g)	RL2.05	3789-3649 calBCE (4955±30 BP, PSUAMS-8692)	Direct: IntCal20, ignore previous date of 3511-3099 calBCE (4580±50 BP, Ki-14947) not on the same bone used for DNA analysis	AMS_41	2020-12-03	>30kDa gelatin	0.53961	0.001749	-460.39	1.74864	4955	30	-19.736	10.1315	23.611	8.66578	3.17874	2021-01-20	PSUAMS-8692	48	5670	-3789	-3649	f	OxCal; Bronk Ramsey 2009a	4.4	IntCal20; 94.5%
S12001	I7929	bone (cranial)	REV-3.19.2	3711-3639 calBCE (4905±20 BP, PSUAMS-4763)	Direct: IntCal20; we ignore another inconsistent date from the same individual from an AMS laboratory where archaeologists have expressed concern about machine calibration at 4450-4054 calBCE (5450±80 BP, Ki-1117)	AMS_23	2018-06-18	>30kDa gelatin	0.542972	0.00127144	-457.028	1.27144	4905	20	-19.1716	11.521	44.2565	16.1443	3.19819	2018-09-25	PSUAMS-4763	24	5628	-3711	-3639	f	OxCal; Bronk Ramsey 2009a	4.4	IntCal20; 94.5%

## Sheet: OnlineTable4(Sr.data.summary)
Online Table 4. Comparative data for analyzing 87Sr/86Sr ratios of the Mariupol samples.
Lab ID	Site	Grave	Individual	Chronological period /culture	Sample	Sampled tooth	87Sr/86Sr	2 s.e.	Reference
Compatible with ANB002
M5	Verteba Cave		9	Iron Age/Scythian	Enamel	Mand right PM2	0.70948		Lillie et al 2017
UK 42	Kirovograd	20		EBA/Yamna	Enamel	Maxilla r M3	0.70953	1e-05	Gerling 2015
OU 1c	Nevskoe	3		EBA/Catacomb	Dentine	Maxilla M1	0.7095	1e-05	Gerling 2015
OU 3c	Nevskoe	2		EBA/Catacomb	Dentine	Mandibula M2	0.70951	1e-05	Gerling 2015
UK 23	Vinogradnoe	15	2	EBA/Catacomb	Enamel	Maxilla l M3	0.70949	1e-05	Gerling 2015
O3	Babina Mogila	burial chamber 3		Iron Age/Scythian	Enamel	Maxilla M1	0.7095	1e-05	Gerling 2015
OL 1	Olenii	21	b	Eneolithic-EBA	Enamel	Mandibula m2 *	0.7095	1e-05	Gerling 2015
OL 3	Olenii	26		Eneolithic-EBA	Enamel	Mandibula M3	0.7095	1e-05	Gerling 2015
OL 4	Olenii	35	a	Eneolithic-EBA	Enamel	Mandibula m2 *	0.70951	1e-05	Gerling 2015
OL 5	Olenii	35	b	Eneolithic-EBA	Enamel	Mandibula m2 *	0.70948	1e-05	Gerling 2015
OL 6	Olenii	3		Eneolithic-EBA	Enamel	Mandibula M2	0.70948	1e-05	Gerling 2015
OL 2c	Olenii	25	b	Eneolithic-EBA	Dentine	Mandibula m2 *	0.70947	1e-05	Gerling 2015
Compatible with ANB003
SU 10	Kirovograd	16		EBA/Yamna	Enamel	Maxilla M2	0.70992	1e-05	Gerling 2015
UK B8	Shakhta Stepnaya	10		EBA/Catacomb	Bone	humerus	0.70991	1e-05	Gerling 2015
UK 30	Vinogradnoe	15		Eneolithic	Enamel	Mandibula r M2	0.7099	1e-05	Gerling 2015
UK 21	Vinogradnoe	31		EBA/Yamna	Enamel	Mandibula l M3	0.70988	1e-05	Gerling 2015
UK 5	Vinogradnoe	32		EBA/Catacomb	Enamel	Mandibula r M1	0.70989	1e-05	Gerling 2015
UK B2	Vinogradnoe	15		Eneolithic	Bone	femur	0.70989	1e-05	Gerling 2015
AL 2	Alexandropol	4		Iron Age/Scythian	Enamel	Mandibula M1	0.70991	1e-05	Gerling 2015
O1c	Babina Mogila	burial chamber 1		Iron Age/Scythian	Dentine	Maxilla M1	0.70993	1e-05	Gerling 2015
O3c	Babina Mogila	burial chamber 3		Iron Age/Scythian	Dentine	Maxilla M1	0.70993	1e-05	Gerling 2015
O9	Ordzhonikidze	4		Iron Age/Scythian	Enamel	Mandibula M2	0.70993	1e-05	Gerling 2015
O11	Ordzhonikidze	1		Iron Age/Scythian	Enamel	Maxilla M2	0.7099	1e-05	Gerling 2015
O15c	Ordzhonikidze	1		Iron Age/Scythian	Dentine	Maxilla M2	0.70987	1e-05	Gerling 2015
O13c	Ordzhonikidze	3		Iron Age/Scythian	Dentine	Maxilla M3	0.70987	1e-05	Gerling 2015
174	Mamai-Gora	K. 110, Grave 2	32	Iron Age/Scythian	Enamel	M1	0.7099		Ventresca Miller et al 2021
186	Mamai-Gora	K. 114, Grave 3	33	Iron Age/Scythian	Enamel	M3	0.7099		Ventresca Miller et al 2021
192	Mamai-Gora	K. 109, Grave 2	35	Iron Age/Scythian	Enamel	M2	0.7099		Ventresca Miller et al 2021
194	Mamai-Gora	K. 103, Grave 1	36	Iron Age/Scythian	Enamel	M1	0.7099		Ventresca Miller et al 2021
195	Mamai-Gora	K. 103, Grave 1	36	Iron Age/Scythian	Enamel	M3	0.7099		Ventresca Miller et al 2021
204	Mamai-Gora	K. 160, Grave 2	39	Iron Age/Scythian	Enamel	M3	0.7099		Ventresca Miller et al 2021
209	Mamai-Gora	K. 20, Grave 2	41	Iron Age/Scythian	Enamel	M1	0.7099		Ventresca Miller et al 2021
213	Mamai-Gora	K. 128, Grave 1	42	Iron Age/Scythian	Enamel	M1	0.7099		Ventresca Miller et al 2021
221	Mamai-Gora	K. 58, Grave 2	44	Iron Age/Scythian	Enamel	M3	0.7099		Ventresca Miller et al 2021
147	Bel'sk/Cemetery ƃ	K-3	11	Iron Age/Scythian	Enamel	M3	0.7099		Ventresca Miller et al 2021
181	Bel'sk/Marchenki 9th Field	K1, N. 2, Sq. IK-18, 1.2m	20	Iron Age/Scythian	Enamel	M2	0.7099		Ventresca Miller et al 2021
Compatible with ANB005
SU 10	Kirovograd	16		EBA/Yamna	Enamel	Maxilla M2	0.70992	1e-05	Gerling 2015
UK 51	Shakhta Stepnaya	7		EBA/Yamna	Enamel	Maxilla r M1	0.70994	1e-05	Gerling 2015
UK 53	Shakhta Stepnaya	11		EBA/Yamna	Enamel	Maxilla r M2	0.70996	1e-05	Gerling 2015
UK 54	Shakhta Stepnaya	11		EBA/Yamna	Enamel	Mandibula l M3	0.70995	1e-05	Gerling 2015
UK 55c	Shakhta Stepnaya	10		EBA/Catacomb	Dentine	Maxilla l M1	0.70994	1e-05	Gerling 2015
[truncated: 29 more rows]

## Sheet: OnlineTable5(PCA)
Online Table 5. Coordinates of individuals in the PCA of Fig. 2
[truncated: 675 more rows]
